# Supplementary material for: Poly[(N,N-dimethyl­formamide-κO)tris­(μ-naphthalene-1-acetato)terbium(III)]
Source: Acta Crystallogr Sect E Struct Rep Online. 2008 Nov 8;64(Pt 12):m1521. doi: 10.1107/S1600536808036155 (PMC2959846; doi:10.1107/S1600536808036155)
Supplement: Supplementary file 1 [file e-64-m1521-sup1.cif]

##############################################################################
###                                                                        ###
###        Electronic paper (Acta Crystallographica Section E)             ###
###                                                                        ###
##############################################################################
#                                                                            #
# This CIF contains the data in a paper accepted for publication in Acta     #
# Crystallographica Section E. It conforms to the requirements of Notes      #
# for Authors for Section E, and has been peer reviewed under the auspices   #
# of the IUCr Commission on Journals.                                        #
#                                                                            #
# Full details of the Crystallographic Information File format               #
# are given in the paper "The Crystallographic Information File (CIF):       #
# a New Standard Archive File for Crystallography" by S. R. Hall, F. H.      #
# Allen and I. D. Brown [Acta Cryst. (1991), A47, 655-685].                  #
#                                                                            #
# The current version of the core CIF dictionary is obtainable from          #
# ftp://ftp.iucr.org/pub/cif_core.dic. The current version number is 2.4.    #
#                                                                            #
# Software is freely available for graphical display of the structure(s) in  #
# this CIF.  For information consult the CIF home page http://www.iucr.org/  #
# cif/home.html                                                              #
#                                                                            #
# This file may be used for bona fide research purposes within the           #
# scientific community so long as proper attribution is given to the journal # 
# article from which it was obtained.                                        #
#                                                                            #
##############################################################################
                                             
data_I
_audit_creation_method     SHELXL-97
_chemical_name_systematic
;
Poly[(<i>N</i>,<i>N</i>-dimethylformamide-\k<i>O</i>)tris(\m-naphthalene-1-
acetato)terbium(III)]
;
_chemical_name_common     ?
_chemical_formula_moiety     'C39 H34 N O7 Tb'
_chemical_formula_sum     'C39 H34 N O7 Tb'
_chemical_formula_iupac     '[Tb (C12 H9 O2)3 (C3 H7 N O)]'
_chemical_formula_weight     787.59
_chemical_melting_point     ?
_symmetry_cell_setting     'monoclinic'
_symmetry_space_group_name_H-M     'P 21/c'
_symmetry_space_group_name_Hall     '-P 2ybc'
loop_
    _symmetry_equiv_pos_as_xyz
    'x, y, z'
    '-x, y+1/2, -z+1/2'
    '-x, -y, -z'
    'x, -y-1/2, z-1/2'
_cell_length_a     17.6484(18)
_cell_length_b     7.8854(10)
_cell_length_c     24.184(3)
_cell_angle_alpha     90.00
_cell_angle_beta     104.613(2)
_cell_angle_gamma     90.00
_cell_volume     3256.7(6)
_cell_formula_units_Z     4
_cell_measurement_reflns_used     5059
_cell_measurement_theta_min     2.385
_cell_measurement_theta_max     27.47
_cell_measurement_temperature     298(2)
_exptl_crystal_description     block
_exptl_crystal_colour     colourless
_exptl_crystal_size_max     0.32
_exptl_crystal_size_mid     0.17
_exptl_crystal_size_min     0.10
_exptl_crystal_density_diffrn     1.606
_exptl_crystal_density_meas     ?
_exptl_crystal_density_method     'not measured'
_exptl_crystal_F_000     1584
_exptl_absorpt_coefficient_mu     2.225
_exptl_absorpt_correction_type     multi-scan
_exptl_absorpt_process_details     '(SADABS; Sheldrick, 1996)'
_exptl_absorpt_correction_T_min     0.5362
_exptl_absorpt_correction_T_max     0.8081
_exptl_special_details
;
;
_diffrn_ambient_temperature     298(2)
_diffrn_radiation_type     MoK\a
_diffrn_radiation_wavelength     0.71073
_diffrn_radiation_source     'fine-focus sealed tube'
_diffrn_radiation_monochromator     graphite
_diffrn_measurement_device_type     'Bruker SMART 1000 CCD area-detector'
_diffrn_measurement_method     '\f and \w'
_diffrn_detector_area_resol_mean     ?
_diffrn_reflns_number     15719
_diffrn_reflns_av_R_equivalents     0.0490
_diffrn_reflns_av_sigmaI/netI     0.0611
_diffrn_reflns_theta_min     1.19
_diffrn_reflns_theta_max     25.01
_diffrn_reflns_theta_full     25.01
_diffrn_measured_fraction_theta_max     0.999
_diffrn_measured_fraction_theta_full     0.999
_diffrn_reflns_limit_h_min     -20
_diffrn_reflns_limit_h_max     17
_diffrn_reflns_limit_k_min     -9
_diffrn_reflns_limit_k_max     9
_diffrn_reflns_limit_l_min     -28
_diffrn_reflns_limit_l_max     28
_diffrn_standards_number     0
_diffrn_standards_interval_count     0
_diffrn_standards_interval_time     0
_diffrn_standards_decay_%     0
_refine_special_details
;
Refinement of <i>F</i>^2^ against ALL reflections. The weighted <i>R</i>-factor
<i>wR</i> and goodness of fit <i>S</i> are based on <i>F</i>^2^, conventional
<i>R</i>-factors <i>R</i> are based on <i>F</i>, with <i>F</i> set to zero for
negative <i>F</i>^2^. The threshold expression of <i>F</i>^2^ >
\s(<i>F</i>^2^) is used only for calculating <i>R</i>-factors(gt) <i>etc</i>.
and is not relevant to the choice of reflections for refinement.
<i>R</i>-factors based on <i>F</i>^2^ are statistically about twice as large
as those based on <i>F</i>, and <i>R</i>- factors based on ALL data will be
even larger.
;
_reflns_number_total     5733
_reflns_number_gt     4274
_reflns_threshold_expression     I>2\s(I)
_refine_ls_structure_factor_coef     Fsqd
_refine_ls_matrix_type     full
_refine_ls_R_factor_all     0.0668
_refine_ls_R_factor_gt     0.0405
_refine_ls_wR_factor_gt     0.0901
_refine_ls_wR_factor_ref     0.1059
_refine_ls_goodness_of_fit_ref     1.021
_refine_ls_restrained_S_all     1.021
_refine_ls_number_reflns     5733
_refine_ls_number_parameters     435
_refine_ls_number_restraints     0
_refine_ls_hydrogen_treatment     constr
_refine_ls_weighting_scheme     calc
_refine_ls_weighting_details
         'calc w=1/[\s^2^(Fo^2^)+(0.0533P)^2^+2.7161P] where P=(Fo^2^+2Fc^2^)/3'
_atom_sites_solution_hydrogens     geom
_atom_sites_solution_primary     direct
_atom_sites_solution_secondary     difmap
_refine_ls_shift/su_max     0.001
_refine_ls_shift/su_mean     0.000
_refine_diff_density_max     1.171
_refine_diff_density_min     -1.590
_refine_ls_extinction_method     none
_refine_ls_extinction_coef     ?
loop_
    _atom_type_symbol
    _atom_type_description
    _atom_type_scat_dispersion_real
    _atom_type_scat_dispersion_imag
    _atom_type_scat_source
    'C' 'C' 0.0033 0.0016
                         'International Tables Vol C Tables 4.2.6.8 and 6.1.1.4'
    'H' 'H' 0.0000 0.0000
                         'International Tables Vol C Tables 4.2.6.8 and 6.1.1.4'
    'N' 'N' 0.0061 0.0033
                         'International Tables Vol C Tables 4.2.6.8 and 6.1.1.4'
    'O' 'O' 0.0106 0.0060
                         'International Tables Vol C Tables 4.2.6.8 and 6.1.1.4'
    'Tb' 'Tb' -0.1723 4.1537
                         'International Tables Vol C Tables 4.2.6.8 and 6.1.1.4'
_computing_data_collection     'SMART (Siemens, 1996)'
_computing_cell_refinement     'SAINT (Siemens, 1996)'
_computing_data_reduction     'SAINT (Siemens, 1996)'
_computing_structure_solution     'SHELXS97 (Sheldrick, 2008)'
_computing_structure_refinement     'SHELXL97 (Sheldrick, 2008)'
_computing_molecular_graphics     'SHELXTL (Sheldrick, 2008)'
_computing_publication_material     'SHELXTL (Sheldrick, 2008)'
loop_
    _atom_site_type_symbol
    _atom_site_label
    _atom_site_fract_x
    _atom_site_fract_y
    _atom_site_fract_z
    _atom_site_U_iso_or_equiv
    _atom_site_adp_type
    _atom_site_calc_flag
    _atom_site_refinement_flags
    _atom_site_occupancy
    _atom_site_disorder_assembly
    _atom_site_disorder_group
    Tb Tb1 0.524810(16) 0.42775(4) 0.272830(11) 0.02364(11) Uani d . 1 . .
    N N1 0.7253(3) 0.2677(8) 0.4209(2) 0.0470(15) Uani d . 1 . .
    O O1 0.4761(2) 0.1248(5) 0.30008(18) 0.0339(10) Uani d . 1 . .
    O O2 0.4655(3) 0.3527(6) 0.34879(18) 0.0390(11) Uani d . 1 . .
    O O3 0.3993(2) 0.3832(6) 0.21354(18) 0.0380(11) Uani d . 1 . .
    O O4 0.3868(2) 0.1228(5) 0.17513(18) 0.0348(11) Uani d . 1 . .
    O O5 0.5499(2) 0.1847(5) 0.21524(16) 0.0309(10) Uani d . 1 . .
    O O6 0.6464(2) 0.3687(6) 0.23763(19) 0.0381(11) Uani d . 1 . .
    O O7 0.6182(3) 0.2771(6) 0.34752(19) 0.0437(12) Uani d . 1 . .
    C C1 0.4615(4) 0.1964(9) 0.3431(3) 0.0354(16) Uani d . 1 . .
    C C2 0.4441(5) 0.0852(9) 0.3892(3) 0.0484(19) Uani d . 1 . .
    H H2A 0.4927 0.0359 0.4112 0.058 Uiso calc R 1 . .
    H H2B 0.4103 -0.0069 0.3713 0.058 Uiso calc R 1 . .
    C C3 0.4052(5) 0.1789(10) 0.4294(3) 0.056(2) Uani d . 1 . .
    C C4 0.4480(6) 0.2148(11) 0.4841(3) 0.067(2) Uani d . 1 . .
    H H4 0.4998 0.1797 0.4967 0.080 Uiso calc R 1 . .
    C C5 0.4107(7) 0.3091(13) 0.5221(4) 0.080(3) Uani d . 1 . .
    H H5 0.4382 0.3365 0.5592 0.096 Uiso calc R 1 . .
    C C6 0.3359(7) 0.3546(13) 0.5022(5) 0.081(3) Uani d . 1 . .
    H H6 0.3129 0.4137 0.5271 0.098 Uiso calc R 1 . .
    C C7 0.2894(7) 0.3223(11) 0.4482(5) 0.072(3) Uani d . 1 . .
    C C8 0.3263(6) 0.2311(10) 0.4100(4) 0.059(2) Uani d . 1 . .
    C C9 0.2801(6) 0.2008(11) 0.3545(4) 0.066(2) Uani d . 1 . .
    H H9 0.3017 0.1398 0.3293 0.079 Uiso calc R 1 . .
    C C10 0.2047(6) 0.2572(12) 0.3361(5) 0.080(3) Uani d . 1 . .
    H H10 0.1768 0.2388 0.2985 0.096 Uiso calc R 1 . .
    C C11 0.1701(7) 0.3416(14) 0.3733(6) 0.088(3) Uani d . 1 . .
    H H11 0.1183 0.3770 0.3609 0.105 Uiso calc R 1 . .
    C C12 0.2101(7) 0.3724(12) 0.4265(5) 0.076(3) Uani d . 1 . .
    H H12 0.1853 0.4293 0.4506 0.091 Uiso calc R 1 . .
    C C13 0.3652(3) 0.2728(9) 0.1786(3) 0.0301(15) Uani d . 1 . .
    C C14 0.2921(4) 0.3284(9) 0.1342(3) 0.0366(16) Uani d . 1 . .
    H H14A 0.2846 0.4488 0.1390 0.044 Uiso calc R 1 . .
    H H14B 0.3009 0.3120 0.0966 0.044 Uiso calc R 1 . .
    C C15 0.2176(4) 0.2374(8) 0.1364(3) 0.0357(16) Uani d . 1 . .
    C C16 0.2114(4) 0.1483(9) 0.1830(3) 0.0458(18) Uani d . 1 . .
    H H16 0.2549 0.1389 0.2139 0.055 Uiso calc R 1 . .
    C C17 0.1408(5) 0.0696(10) 0.1858(4) 0.063(2) Uani d . 1 . .
    H H17 0.1381 0.0069 0.2179 0.075 Uiso calc R 1 . .
    C C18 0.0766(5) 0.0864(11) 0.1410(4) 0.063(2) Uani d . 1 . .
    H H18 0.0296 0.0376 0.1436 0.075 Uiso calc R 1 . .
    C C19 0.0788(4) 0.1738(11) 0.0917(4) 0.056(2) Uani d . 1 . .
    C C20 0.1505(4) 0.2507(9) 0.0887(3) 0.0427(18) Uani d . 1 . .
    C C21 0.1516(4) 0.3357(10) 0.0381(3) 0.051(2) Uani d . 1 . .
    H H21 0.1980 0.3864 0.0352 0.061 Uiso calc R 1 . .
    C C22 0.0872(5) 0.3475(12) -0.0073(4) 0.066(2) Uani d . 1 . .
    H H22 0.0896 0.4057 -0.0403 0.079 Uiso calc R 1 . .
    C C23 0.0173(5) 0.2690(12) -0.0027(4) 0.077(3) Uani d . 1 . .
    H H23 -0.0268 0.2749 -0.0333 0.092 Uiso calc R 1 . .
    C C24 0.0130(5) 0.1872(12) 0.0440(4) 0.069(3) Uani d . 1 . .
    H H24 -0.0341 0.1373 0.0456 0.082 Uiso calc R 1 . .
    C C25 0.6191(4) 0.2342(8) 0.2145(3) 0.0319(15) Uani d . 1 . .
    C C26 0.6633(4) 0.1225(9) 0.1826(3) 0.0477(19) Uani d . 1 . .
    H H26A 0.6296 0.0998 0.1449 0.057 Uiso calc R 1 . .
    H H26B 0.6737 0.0149 0.2025 0.057 Uiso calc R 1 . .
    C C27 0.7401(4) 0.1926(9) 0.1754(3) 0.0455(19) Uani d . 1 . .
    C C28 0.7411(5) 0.2700(10) 0.1254(4) 0.053(2) Uani d . 1 . .
    H H28 0.6943 0.2827 0.0976 0.063 Uiso calc R 1 . .
    C C29 0.8106(5) 0.3315(11) 0.1143(4) 0.061(2) Uani d . 1 . .
    H H29 0.8092 0.3841 0.0796 0.073 Uiso calc R 1 . .
    C C30 0.8794(5) 0.3141(10) 0.1539(4) 0.059(2) Uani d . 1 . .
    H H30 0.9253 0.3526 0.1458 0.071 Uiso calc R 1 . .
    C C31 0.8830(4) 0.2387(10) 0.2073(4) 0.052(2) Uani d . 1 . .
    C C32 0.8112(4) 0.1781(9) 0.2182(3) 0.0488(19) Uani d . 1 . .
    C C33 0.8159(5) 0.1038(10) 0.2716(4) 0.058(2) Uani d . 1 . .
    H H33 0.7704 0.0641 0.2800 0.069 Uiso calc R 1 . .
    C C34 0.8852(6) 0.0884(11) 0.3115(4) 0.072(3) Uani d . 1 . .
    H H34 0.8865 0.0377 0.3464 0.087 Uiso calc R 1 . .
    C C35 0.9549(6) 0.1483(12) 0.3005(5) 0.078(3) Uani d . 1 . .
    H H35 1.0021 0.1380 0.3280 0.094 Uiso calc R 1 . .
    C C36 0.9526(5) 0.2211(12) 0.2494(4) 0.068(2) Uani d . 1 . .
    H H36 0.9989 0.2605 0.2423 0.081 Uiso calc R 1 . .
    C C37 0.6886(4) 0.3035(9) 0.3681(3) 0.0412(17) Uani d . 1 . .
    H H37 0.7173 0.3518 0.3448 0.049 Uiso calc R 1 . .
    C C38 0.6820(5) 0.2000(12) 0.4591(3) 0.067(2) Uani d . 1 . .
    H H38A 0.6270 0.2052 0.4412 0.101 Uiso calc R 1 . .
    H H38B 0.6932 0.2654 0.4937 0.101 Uiso calc R 1 . .
    H H38C 0.6971 0.0841 0.4679 0.101 Uiso calc R 1 . .
    C C39 0.8097(4) 0.2947(11) 0.4423(4) 0.067(2) Uani d . 1 . .
    H H39A 0.8311 0.3311 0.4115 0.100 Uiso calc R 1 . .
    H H39B 0.8343 0.1906 0.4579 0.100 Uiso calc R 1 . .
    H H39C 0.8191 0.3801 0.4715 0.100 Uiso calc R 1 . .
loop_
    _atom_site_aniso_label
    _atom_site_aniso_U_11
    _atom_site_aniso_U_22
    _atom_site_aniso_U_33
    _atom_site_aniso_U_12
    _atom_site_aniso_U_13
    _atom_site_aniso_U_23
    Tb1 0.02147(16) 0.02162(17) 0.02753(16) -0.00010(14) 0.00560(11)
                                                                    -0.00052(14)
    N1 0.039(4) 0.049(4) 0.046(4) 0.000(3) -0.001(3) -0.005(3)
    O1 0.035(3) 0.035(3) 0.034(2) 0.000(2) 0.013(2) -0.002(2)
    O2 0.050(3) 0.031(3) 0.042(3) 0.005(2) 0.024(2) 0.006(2)
    O3 0.029(3) 0.037(3) 0.042(3) 0.001(2) -0.003(2) -0.006(2)
    O4 0.040(3) 0.023(3) 0.038(3) 0.005(2) 0.003(2) 0.0023(19)
    O5 0.030(2) 0.029(3) 0.037(2) -0.0011(19) 0.016(2) -0.003(2)
    O6 0.032(3) 0.032(3) 0.054(3) -0.005(2) 0.018(2) -0.010(2)
    O7 0.034(3) 0.038(3) 0.054(3) -0.002(2) 0.002(2) 0.010(2)
    C1 0.038(4) 0.034(4) 0.039(4) 0.003(3) 0.017(3) 0.004(3)
    C2 0.069(5) 0.039(4) 0.047(4) 0.003(4) 0.031(4) 0.005(4)
    C3 0.084(6) 0.041(5) 0.056(5) -0.004(4) 0.040(5) 0.011(4)
    C4 0.097(7) 0.053(6) 0.060(6) 0.000(5) 0.039(5) 0.004(4)
    C5 0.125(10) 0.068(7) 0.056(6) -0.007(7) 0.040(6) 0.003(5)
    C6 0.114(9) 0.057(6) 0.089(8) 0.005(6) 0.057(7) 0.007(6)
    C7 0.098(8) 0.047(6) 0.087(7) -0.003(5) 0.057(6) 0.015(5)
    C8 0.082(7) 0.040(5) 0.073(6) -0.003(4) 0.051(5) 0.011(4)
    C9 0.079(7) 0.049(6) 0.082(7) 0.000(5) 0.041(6) 0.011(5)
    C10 0.085(8) 0.058(6) 0.105(8) 0.000(6) 0.038(6) 0.010(6)
    C11 0.089(8) 0.065(7) 0.121(10) 0.001(6) 0.049(8) 0.018(7)
    C12 0.091(8) 0.055(6) 0.103(8) 0.007(5) 0.064(7) 0.009(6)
    C13 0.020(3) 0.036(4) 0.034(4) -0.002(3) 0.006(3) 0.007(3)
    C14 0.032(4) 0.029(4) 0.044(4) -0.002(3) 0.002(3) 0.006(3)
    C15 0.029(4) 0.028(4) 0.050(4) 0.003(3) 0.012(3) 0.000(3)
    C16 0.037(4) 0.041(4) 0.061(5) 0.006(3) 0.015(4) 0.004(4)
    C17 0.056(6) 0.051(5) 0.087(6) -0.005(4) 0.031(5) 0.008(5)
    C18 0.038(5) 0.055(6) 0.098(7) -0.003(4) 0.021(5) -0.004(5)
    C19 0.034(5) 0.050(5) 0.081(6) 0.004(4) 0.010(4) -0.012(5)
    C20 0.030(4) 0.033(4) 0.064(5) 0.003(3) 0.009(3) -0.009(4)
    C21 0.032(4) 0.050(5) 0.062(5) 0.004(4) -0.004(4) -0.005(4)
    C22 0.046(5) 0.074(6) 0.068(6) 0.010(5) -0.003(4) -0.003(5)
    C23 0.049(6) 0.076(7) 0.090(7) 0.004(5) -0.012(5) -0.013(6)
    C24 0.038(5) 0.063(6) 0.097(7) -0.001(4) 0.001(5) -0.009(6)
    C25 0.032(4) 0.026(4) 0.043(4) 0.001(3) 0.019(3) 0.001(3)
    C26 0.040(4) 0.038(4) 0.073(5) -0.004(3) 0.029(4) -0.015(4)
    C27 0.042(4) 0.035(4) 0.067(5) -0.005(3) 0.029(4) -0.016(4)
    C28 0.052(5) 0.049(5) 0.066(5) -0.004(4) 0.029(4) -0.011(4)
    C29 0.068(6) 0.053(6) 0.070(6) -0.007(5) 0.034(5) -0.011(5)
    C30 0.057(6) 0.052(6) 0.081(6) -0.013(4) 0.042(5) -0.014(5)
    C31 0.044(5) 0.040(5) 0.080(6) -0.003(4) 0.030(4) -0.014(4)
    C32 0.048(5) 0.033(4) 0.073(5) -0.001(4) 0.029(4) -0.011(4)
    C33 0.058(6) 0.040(5) 0.081(6) -0.002(4) 0.028(5) -0.002(4)
    C34 0.079(7) 0.050(6) 0.087(7) -0.001(5) 0.018(6) 0.007(5)
    C35 0.064(7) 0.059(6) 0.105(8) 0.007(5) 0.009(6) -0.006(6)
    C36 0.055(6) 0.055(6) 0.096(7) 0.000(4) 0.025(5) -0.011(5)
    C37 0.038(4) 0.031(4) 0.052(5) -0.002(3) 0.006(4) 0.000(3)
    C38 0.070(6) 0.082(7) 0.047(5) 0.015(5) 0.008(4) 0.002(5)
    C39 0.032(4) 0.069(6) 0.086(6) -0.002(4) -0.013(4) -0.005(5)
_geom_special_details
;
All e.s.d.'s (except the e.s.d. in the dihedral angle between two l.s. planes)
are estimated using the full covariance matrix. The cell e.s.d.'s are taken
into account individually in the estimation of e.s.d.'s in distances, angles
and torsion angles; correlations between e.s.d.'s in cell parameters are only
used when they are defined by crystal symmetry. An approximate (isotropic)
treatment of cell e.s.d.'s is used for estimating e.s.d.'s involving l.s.
planes.
;
loop_
    _geom_bond_atom_site_label_1
    _geom_bond_atom_site_label_2
    _geom_bond_site_symmetry_2
    _geom_bond_distance
    _geom_bond_publ_flag
    Tb1 O4 2_655 2.322(4) y
    Tb1 O3 . 2.341(4) y
    Tb1 O1 2_655 2.348(4) y
    Tb1 O2 . 2.407(4) y
    Tb1 O7 . 2.427(4) y
    Tb1 O5 2_655 2.473(4) y
    Tb1 O5 . 2.474(4) y
    Tb1 O6 . 2.542(4) y
    Tb1 O1 . 2.677(4) y
    N1 C37 . 1.307(8) ?
    N1 C38 . 1.442(9) ?
    N1 C39 . 1.465(8) ?
    O1 C1 . 1.265(7) ?
    O1 Tb1 2_645 2.348(4) ?
    O2 C1 . 1.240(8) ?
    O3 C13 . 1.256(7) ?
    O4 C13 . 1.252(7) ?
    O4 Tb1 2_645 2.322(4) ?
    O5 C25 . 1.287(7) ?
    O5 Tb1 2_645 2.473(4) ?
    O6 C25 . 1.239(7) ?
    O7 C37 . 1.234(7) ?
    C1 C2 . 1.509(9) ?
    C2 C3 . 1.517(10) ?
    C2 H2A . 0.9700 ?
    C2 H2B . 0.9700 ?
    C3 C4 . 1.377(11) ?
    C3 C8 . 1.413(11) ?
    C4 C5 . 1.462(12) ?
    C4 H4 . 0.9300 ?
    C5 C6 . 1.335(13) ?
    C5 H5 . 0.9300 ?
    C6 C7 . 1.379(13) ?
    C6 H6 . 0.9300 ?
    C7 C12 . 1.422(13) ?
    C7 C8 . 1.449(11) ?
    C8 C9 . 1.404(12) ?
    C9 C10 . 1.367(12) ?
    C9 H9 . 0.9300 ?
    C10 C11 . 1.379(13) ?
    C10 H10 . 0.9300 ?
    C11 C12 . 1.324(13) ?
    C11 H11 . 0.9300 ?
    C12 H12 . 0.9300 ?
    C13 C14 . 1.520(8) ?
    C14 C15 . 1.509(9) ?
    C14 H14A . 0.9700 ?
    C14 H14B . 0.9700 ?
    C15 C16 . 1.357(9) ?
    C15 C20 . 1.433(9) ?
    C16 C17 . 1.409(10) ?
    C16 H16 . 0.9300 ?
    C17 C18 . 1.363(12) ?
    C17 H17 . 0.9300 ?
    C18 C19 . 1.387(11) ?
    C18 H18 . 0.9300 ?
    C19 C24 . 1.420(10) ?
    C19 C20 . 1.421(10) ?
    C20 C21 . 1.399(10) ?
    C21 C22 . 1.370(10) ?
    C21 H21 . 0.9300 ?
    C22 C23 . 1.410(12) ?
    C22 H22 . 0.9300 ?
    C23 C24 . 1.319(12) ?
    C23 H23 . 0.9300 ?
    C24 H24 . 0.9300 ?
    C25 C26 . 1.510(9) ?
    C26 C27 . 1.514(9) ?
    C26 H26A . 0.9700 ?
    C26 H26B . 0.9700 ?
    C27 C28 . 1.359(10) ?
    C27 C32 . 1.416(10) ?
    C28 C29 . 1.406(10) ?
    C28 H28 . 0.9300 ?
    C29 C30 . 1.351(11) ?
    C29 H29 . 0.9300 ?
    C30 C31 . 1.408(11) ?
    C30 H30 . 0.9300 ?
    C31 C36 . 1.391(11) ?
    C31 C32 . 1.439(10) ?
    C32 C33 . 1.403(10) ?
    C33 C34 . 1.358(12) ?
    C33 H33 . 0.9300 ?
    C34 C35 . 1.404(12) ?
    C34 H34 . 0.9300 ?
    C35 C36 . 1.353(12) ?
    C35 H35 . 0.9300 ?
    C36 H36 . 0.9300 ?
    C37 H37 . 0.9300 ?
    C38 H38A . 0.9600 ?
    C38 H38B . 0.9600 ?
    C38 H38C . 0.9600 ?
    C39 H39A . 0.9600 ?
    C39 H39B . 0.9600 ?
    C39 H39C . 0.9600 ?
loop_
    _geom_angle_atom_site_label_1
    _geom_angle_atom_site_label_2
    _geom_angle_atom_site_label_3
    _geom_angle_site_symmetry_1
    _geom_angle_site_symmetry_3
    _geom_angle
    _geom_angle_publ_flag
    O4 Tb1 O3 2_655 . 146.45(15) ?
    O4 Tb1 O1 2_655 2_655 81.07(15) ?
    O3 Tb1 O1 . 2_655 79.23(15) ?
    O4 Tb1 O2 2_655 . 96.39(16) ?
    O3 Tb1 O2 . . 84.51(16) ?
    O1 Tb1 O2 2_655 . 144.54(15) ?
    O4 Tb1 O7 2_655 . 71.57(16) ?
    O3 Tb1 O7 . . 137.93(16) ?
    O1 Tb1 O7 2_655 . 139.27(15) ?
    O2 Tb1 O7 . . 69.87(15) ?
    O4 Tb1 O5 2_655 2_655 72.48(14) ?
    O3 Tb1 O5 . 2_655 75.20(14) ?
    O1 Tb1 O5 2_655 2_655 69.06(14) ?
    O2 Tb1 O5 . 2_655 76.42(14) ?
    O7 Tb1 O5 . 2_655 126.59(15) ?
    O4 Tb1 O5 2_655 . 128.86(14) ?
    O3 Tb1 O5 . . 79.33(14) ?
    O1 Tb1 O5 2_655 . 93.34(14) ?
    O2 Tb1 O5 . . 114.40(15) ?
    O7 Tb1 O5 . . 81.68(15) ?
    O5 Tb1 O5 2_655 . 151.24(3) ?
    O4 Tb1 O6 2_655 . 78.16(15) ?
    O3 Tb1 O6 . . 121.00(15) ?
    O1 Tb1 O6 2_655 . 73.50(14) ?
    O2 Tb1 O6 . . 140.97(15) ?
    O7 Tb1 O6 . . 71.80(15) ?
    O5 Tb1 O6 2_655 . 135.12(14) ?
    O5 Tb1 O6 . . 51.96(13) ?
    O4 Tb1 O1 2_655 . 132.16(14) ?
    O3 Tb1 O1 . . 72.78(14) ?
    O1 Tb1 O1 2_655 . 146.51(8) ?
    O2 Tb1 O1 . . 50.50(14) ?
    O7 Tb1 O1 . . 65.16(14) ?
    O5 Tb1 O1 2_655 . 119.23(13) ?
    O5 Tb1 O1 . . 63.99(13) ?
    O6 Tb1 O1 . . 105.65(13) ?
    C37 N1 C38 . . 119.6(6) ?
    C37 N1 C39 . . 121.6(7) ?
    C38 N1 C39 . . 118.9(6) ?
    C1 O1 Tb1 . 2_645 161.5(4) ?
    C1 O1 Tb1 . . 87.1(4) ?
    Tb1 O1 Tb1 2_645 . 110.33(15) ?
    C1 O2 Tb1 . . 100.5(4) ?
    C13 O3 Tb1 . . 137.3(4) ?
    C13 O4 Tb1 . 2_645 139.8(4) ?
    C25 O5 Tb1 . 2_645 141.8(4) ?
    C25 O5 Tb1 . . 94.5(4) ?
    Tb1 O5 Tb1 2_645 . 113.12(15) ?
    C25 O6 Tb1 . . 92.5(4) ?
    C37 O7 Tb1 . . 130.1(4) ?
    O2 C1 O1 . . 121.1(6) ?
    O2 C1 C2 . . 120.7(6) ?
    O1 C1 C2 . . 118.0(6) ?
    C1 C2 C3 . . 113.6(6) ?
    C1 C2 H2A . . 108.8 ?
    C3 C2 H2A . . 108.8 ?
    C1 C2 H2B . . 108.8 ?
    C3 C2 H2B . . 108.8 ?
    H2A C2 H2B . . 107.7 ?
    C4 C3 C8 . . 121.0(8) ?
    C4 C3 C2 . . 119.3(8) ?
    C8 C3 C2 . . 119.7(8) ?
    C3 C4 C5 . . 118.9(9) ?
    C3 C4 H4 . . 120.5 ?
    C5 C4 H4 . . 120.5 ?
    C6 C5 C4 . . 118.1(9) ?
    C6 C5 H5 . . 120.9 ?
    C4 C5 H5 . . 120.9 ?
    C5 C6 C7 . . 126.1(10) ?
    C5 C6 H6 . . 117.0 ?
    C7 C6 H6 . . 117.0 ?
    C6 C7 C12 . . 126.4(10) ?
    C6 C7 C8 . . 116.1(10) ?
    C12 C7 C8 . . 117.5(10) ?
    C9 C8 C3 . . 123.7(8) ?
    C9 C8 C7 . . 116.6(9) ?
    C3 C8 C7 . . 119.7(9) ?
    C10 C9 C8 . . 122.7(9) ?
    C10 C9 H9 . . 118.7 ?
    C8 C9 H9 . . 118.7 ?
    C9 C10 C11 . . 119.9(11) ?
    C9 C10 H10 . . 120.0 ?
    C11 C10 H10 . . 120.0 ?
    C12 C11 C10 . . 120.4(11) ?
    C12 C11 H11 . . 119.8 ?
    C10 C11 H11 . . 119.8 ?
    C11 C12 C7 . . 122.9(10) ?
    C11 C12 H12 . . 118.6 ?
    C7 C12 H12 . . 118.6 ?
    O4 C13 O3 . . 126.7(6) ?
    O4 C13 C14 . . 116.3(6) ?
    O3 C13 C14 . . 116.9(6) ?
    C15 C14 C13 . . 115.5(5) ?
    C15 C14 H14A . . 108.4 ?
    C13 C14 H14A . . 108.4 ?
    C15 C14 H14B . . 108.4 ?
    C13 C14 H14B . . 108.4 ?
    H14A C14 H14B . . 107.5 ?
    C16 C15 C20 . . 118.9(6) ?
    C16 C15 C14 . . 121.9(6) ?
    C20 C15 C14 . . 119.2(6) ?
    C15 C16 C17 . . 121.8(7) ?
    C15 C16 H16 . . 119.1 ?
    C17 C16 H16 . . 119.1 ?
    C18 C17 C16 . . 119.1(8) ?
    C18 C17 H17 . . 120.4 ?
    C16 C17 H17 . . 120.4 ?
    C17 C18 C19 . . 122.3(8) ?
    C17 C18 H18 . . 118.9 ?
    C19 C18 H18 . . 118.9 ?
    C18 C19 C24 . . 122.8(8) ?
    C18 C19 C20 . . 118.4(7) ?
    C24 C19 C20 . . 118.9(8) ?
    C21 C20 C19 . . 117.3(7) ?
    C21 C20 C15 . . 123.2(6) ?
    C19 C20 C15 . . 119.6(7) ?
    C22 C21 C20 . . 122.8(8) ?
    C22 C21 H21 . . 118.6 ?
    C20 C21 H21 . . 118.6 ?
    C21 C22 C23 . . 118.2(9) ?
    C21 C22 H22 . . 120.9 ?
    C23 C22 H22 . . 120.9 ?
    C24 C23 C22 . . 121.6(9) ?
    C24 C23 H23 . . 119.2 ?
    C22 C23 H23 . . 119.2 ?
    C23 C24 C19 . . 121.3(9) ?
    C23 C24 H24 . . 119.3 ?
    C19 C24 H24 . . 119.3 ?
    O6 C25 O5 . . 121.0(6) ?
    O6 C25 C26 . . 122.6(6) ?
    O5 C25 C26 . . 116.4(6) ?
    C25 C26 C27 . . 116.0(6) ?
    C25 C26 H26A . . 108.3 ?
    C27 C26 H26A . . 108.3 ?
    C25 C26 H26B . . 108.3 ?
    C27 C26 H26B . . 108.3 ?
    H26A C26 H26B . . 107.4 ?
    C28 C27 C32 . . 118.6(7) ?
    C28 C27 C26 . . 118.7(7) ?
    C32 C27 C26 . . 122.7(7) ?
    C27 C28 C29 . . 122.3(8) ?
    C27 C28 H28 . . 118.9 ?
    C29 C28 H28 . . 118.9 ?
    C30 C29 C28 . . 120.0(8) ?
    C30 C29 H29 . . 120.0 ?
    C28 C29 H29 . . 120.0 ?
    C29 C30 C31 . . 121.2(7) ?
    C29 C30 H30 . . 119.4 ?
    C31 C30 H30 . . 119.4 ?
    C36 C31 C30 . . 122.7(8) ?
    C36 C31 C32 . . 119.2(8) ?
    C30 C31 C32 . . 118.0(8) ?
    C33 C32 C27 . . 122.8(7) ?
    C33 C32 C31 . . 117.2(8) ?
    C27 C32 C31 . . 119.9(7) ?
    C34 C33 C32 . . 121.6(8) ?
    C34 C33 H33 . . 119.2 ?
    C32 C33 H33 . . 119.2 ?
    C33 C34 C35 . . 120.7(9) ?
    C33 C34 H34 . . 119.6 ?
    C35 C34 H34 . . 119.6 ?
    C36 C35 C34 . . 119.3(9) ?
    C36 C35 H35 . . 120.4 ?
    C34 C35 H35 . . 120.4 ?
    C35 C36 C31 . . 121.9(9) ?
    C35 C36 H36 . . 119.1 ?
    C31 C36 H36 . . 119.1 ?
    O7 C37 N1 . . 123.9(7) ?
    O7 C37 H37 . . 118.0 ?
    N1 C37 H37 . . 118.0 ?
    N1 C38 H38A . . 109.5 ?
    N1 C38 H38B . . 109.5 ?
    H38A C38 H38B . . 109.5 ?
    N1 C38 H38C . . 109.5 ?
    H38A C38 H38C . . 109.5 ?
    H38B C38 H38C . . 109.5 ?
    N1 C39 H39A . . 109.5 ?
    N1 C39 H39B . . 109.5 ?
    H39A C39 H39B . . 109.5 ?
    N1 C39 H39C . . 109.5 ?
    H39A C39 H39C . . 109.5 ?
    H39B C39 H39C . . 109.5 ?
loop_
    _geom_torsion_atom_site_label_1
    _geom_torsion_atom_site_label_2
    _geom_torsion_atom_site_label_3
    _geom_torsion_atom_site_label_4
    _geom_torsion_site_symmetry_1
    _geom_torsion_site_symmetry_2
    _geom_torsion_site_symmetry_3
    _geom_torsion_site_symmetry_4
    _geom_torsion
    _geom_torsion_publ_flag
    O4 Tb1 O1 C1 2_655 . . . 51.7(4) ?
    O3 Tb1 O1 C1 . . . . -102.0(4) ?
    O1 Tb1 O1 C1 2_655 . . . -136.6(4) ?
    O2 Tb1 O1 C1 . . . . -4.7(4) ?
    O7 Tb1 O1 C1 . . . . 79.0(4) ?
    O5 Tb1 O1 C1 2_655 . . . -40.6(4) ?
    O5 Tb1 O1 C1 . . . . 171.7(4) ?
    O6 Tb1 O1 C1 . . . . 139.8(4) ?
    O4 Tb1 O1 Tb1 2_655 . . 2_645 -134.69(18) ?
    O3 Tb1 O1 Tb1 . . . 2_645 71.61(18) ?
    O1 Tb1 O1 Tb1 2_655 . . 2_645 37.0(2) ?
    O2 Tb1 O1 Tb1 . . . 2_645 168.8(3) ?
    O7 Tb1 O1 Tb1 . . . 2_645 -107.5(2) ?
    O5 Tb1 O1 Tb1 2_655 . . 2_645 132.94(15) ?
    O5 Tb1 O1 Tb1 . . . 2_645 -14.70(14) ?
    O6 Tb1 O1 Tb1 . . . 2_645 -46.63(19) ?
    O4 Tb1 O2 C1 2_655 . . . -136.6(4) ?
    O3 Tb1 O2 C1 . . . . 77.1(4) ?
    O1 Tb1 O2 C1 2_655 . . . 139.8(4) ?
    O7 Tb1 O2 C1 . . . . -69.0(4) ?
    O5 Tb1 O2 C1 2_655 . . . 153.2(4) ?
    O5 Tb1 O2 C1 . . . . 1.4(4) ?
    O6 Tb1 O2 C1 . . . . -57.6(5) ?
    O1 Tb1 O2 C1 . . . . 4.9(4) ?
    O4 Tb1 O3 C13 2_655 . . . 160.7(5) ?
    O1 Tb1 O3 C13 2_655 . . . 105.6(6) ?
    O2 Tb1 O3 C13 . . . . -106.0(6) ?
    O7 Tb1 O3 C13 . . . . -54.5(7) ?
    O5 Tb1 O3 C13 2_655 . . . 176.6(6) ?
    O5 Tb1 O3 C13 . . . . 10.1(6) ?
    O6 Tb1 O3 C13 . . . . 42.5(6) ?
    O1 Tb1 O3 C13 . . . . -55.8(6) ?
    O4 Tb1 O5 C25 2_655 . . . -14.3(4) ?
    O3 Tb1 O5 C25 . . . . 145.3(4) ?
    O1 Tb1 O5 C25 2_655 . . . 66.9(4) ?
    O2 Tb1 O5 C25 . . . . -135.8(3) ?
    O7 Tb1 O5 C25 . . . . -72.4(4) ?
    O5 Tb1 O5 C25 2_655 . . . 117.3(3) ?
    O6 Tb1 O5 C25 . . . . 0.9(3) ?
    O1 Tb1 O5 C25 . . . . -138.8(4) ?
    O4 Tb1 O5 Tb1 2_655 . . 2_645 138.69(17) ?
    O3 Tb1 O5 Tb1 . . . 2_645 -61.71(17) ?
    O1 Tb1 O5 Tb1 2_655 . . 2_645 -140.09(17) ?
    O2 Tb1 O5 Tb1 . . . 2_645 17.2(2) ?
    O7 Tb1 O5 Tb1 . . . 2_645 80.57(18) ?
    O5 Tb1 O5 Tb1 2_655 . . 2_645 -89.7(3) ?
    O6 Tb1 O5 Tb1 . . . 2_645 153.9(3) ?
    O1 Tb1 O5 Tb1 . . . 2_645 14.21(14) ?
    O4 Tb1 O6 C25 2_655 . . . 166.9(4) ?
    O3 Tb1 O6 C25 . . . . -42.9(4) ?
    O1 Tb1 O6 C25 2_655 . . . -109.0(4) ?
    O2 Tb1 O6 C25 . . . . 81.4(4) ?
    O7 Tb1 O6 C25 . . . . 92.7(4) ?
    O5 Tb1 O6 C25 2_655 . . . -143.3(4) ?
    O5 Tb1 O6 C25 . . . . -1.0(3) ?
    O1 Tb1 O6 C25 . . . . 36.1(4) ?
    O4 Tb1 O7 C37 2_655 . . . -34.6(6) ?
    O3 Tb1 O7 C37 . . . . 165.0(5) ?
    O1 Tb1 O7 C37 2_655 . . . 15.7(7) ?
    O2 Tb1 O7 C37 . . . . -138.9(6) ?
    O5 Tb1 O7 C37 2_655 . . . -84.7(6) ?
    O5 Tb1 O7 C37 . . . . 101.2(6) ?
    O6 Tb1 O7 C37 . . . . 48.6(6) ?
    O1 Tb1 O7 C37 . . . . 166.3(6) ?
    Tb1 O2 C1 O1 . . . . -9.4(7) ?
    Tb1 O2 C1 C2 . . . . 166.5(5) ?
    Tb1 O1 C1 O2 2_645 . . . -152.4(10) ?
    Tb1 O1 C1 O2 . . . . 8.3(6) ?
    Tb1 O1 C1 C2 2_645 . . . 31.6(17) ?
    Tb1 O1 C1 C2 . . . . -167.7(6) ?
    O2 C1 C2 C3 . . . . 20.5(10) ?
    O1 C1 C2 C3 . . . . -163.4(7) ?
    C1 C2 C3 C4 . . . . -106.7(8) ?
    C1 C2 C3 C8 . . . . 72.0(9) ?
    C8 C3 C4 C5 . . . . -0.3(12) ?
    C2 C3 C4 C5 . . . . 178.4(7) ?
    C3 C4 C5 C6 . . . . 0.8(13) ?
    C4 C5 C6 C7 . . . . -0.5(16) ?
    C5 C6 C7 C12 . . . . -179.1(10) ?
    C5 C6 C7 C8 . . . . -0.3(15) ?
    C4 C3 C8 C9 . . . . 178.9(8) ?
    C2 C3 C8 C9 . . . . 0.3(11) ?
    C4 C3 C8 C7 . . . . -0.6(12) ?
    C2 C3 C8 C7 . . . . -179.3(7) ?
    C6 C7 C8 C9 . . . . -178.7(8) ?
    C12 C7 C8 C9 . . . . 0.2(11) ?
    C6 C7 C8 C3 . . . . 0.9(12) ?
    C12 C7 C8 C3 . . . . 179.8(7) ?
    C3 C8 C9 C10 . . . . -177.8(8) ?
    C7 C8 C9 C10 . . . . 1.7(12) ?
    C8 C9 C10 C11 . . . . -2.8(14) ?
    C9 C10 C11 C12 . . . . 1.8(15) ?
    C10 C11 C12 C7 . . . . 0.1(16) ?
    C6 C7 C12 C11 . . . . 177.6(10) ?
    C8 C7 C12 C11 . . . . -1.1(14) ?
    Tb1 O4 C13 O3 2_645 . . . 13.1(11) ?
    Tb1 O4 C13 C14 2_645 . . . -169.7(4) ?
    Tb1 O3 C13 O4 . . . . 19.4(10) ?
    Tb1 O3 C13 C14 . . . . -157.8(4) ?
    O4 C13 C14 C15 . . . . 63.9(8) ?
    O3 C13 C14 C15 . . . . -118.6(6) ?
    C13 C14 C15 C16 . . . . 17.4(10) ?
    C13 C14 C15 C20 . . . . -165.0(6) ?
    C20 C15 C16 C17 . . . . -0.3(11) ?
    C14 C15 C16 C17 . . . . 177.2(7) ?
    C15 C16 C17 C18 . . . . -1.4(12) ?
    C16 C17 C18 C19 . . . . 2.2(13) ?
    C17 C18 C19 C24 . . . . 177.7(8) ?
    C17 C18 C19 C20 . . . . -1.2(12) ?
    C18 C19 C20 C21 . . . . 179.0(7) ?
    C24 C19 C20 C21 . . . . -0.1(11) ?
    C18 C19 C20 C15 . . . . -0.6(11) ?
    C24 C19 C20 C15 . . . . -179.6(7) ?
    C16 C15 C20 C21 . . . . -178.2(7) ?
    C14 C15 C20 C21 . . . . 4.2(10) ?
    C16 C15 C20 C19 . . . . 1.3(10) ?
    C14 C15 C20 C19 . . . . -176.3(6) ?
    C19 C20 C21 C22 . . . . 0.3(11) ?
    C15 C20 C21 C22 . . . . 179.8(7) ?
    C20 C21 C22 C23 . . . . -0.6(13) ?
    C21 C22 C23 C24 . . . . 0.6(14) ?
    C22 C23 C24 C19 . . . . -0.3(15) ?
    C18 C19 C24 C23 . . . . -178.9(9) ?
    C20 C19 C24 C23 . . . . 0.1(13) ?
    Tb1 O6 C25 O5 . . . . 1.7(6) ?
    Tb1 O6 C25 C26 . . . . 179.9(6) ?
    Tb1 O5 C25 O6 2_645 . . . -139.3(5) ?
    Tb1 O5 C25 O6 . . . . -1.8(6) ?
    Tb1 O5 C25 C26 2_645 . . . 42.5(9) ?
    Tb1 O5 C25 C26 . . . . 179.9(5) ?
    O6 C25 C26 C27 . . . . -5.8(11) ?
    O5 C25 C26 C27 . . . . 172.4(6) ?
    C25 C26 C27 C28 . . . . -97.8(8) ?
    C25 C26 C27 C32 . . . . 83.4(9) ?
    C32 C27 C28 C29 . . . . 1.8(11) ?
    C26 C27 C28 C29 . . . . -177.0(7) ?
    C27 C28 C29 C30 . . . . 0.2(12) ?
    C28 C29 C30 C31 . . . . -1.6(13) ?
    C29 C30 C31 C36 . . . . -179.0(8) ?
    C29 C30 C31 C32 . . . . 0.9(12) ?
    C28 C27 C32 C33 . . . . 178.6(7) ?
    C26 C27 C32 C33 . . . . -2.6(11) ?
    C28 C27 C32 C31 . . . . -2.5(11) ?
    C26 C27 C32 C31 . . . . 176.3(6) ?
    C36 C31 C32 C33 . . . . 0.1(11) ?
    C30 C31 C32 C33 . . . . -179.8(7) ?
    C36 C31 C32 C27 . . . . -179.0(7) ?
    C30 C31 C32 C27 . . . . 1.1(11) ?
    C27 C32 C33 C34 . . . . 178.6(8) ?
    C31 C32 C33 C34 . . . . -0.4(11) ?
    C32 C33 C34 C35 . . . . 0.5(13) ?
    C33 C34 C35 C36 . . . . -0.4(14) ?
    C34 C35 C36 C31 . . . . 0.1(14) ?
    C30 C31 C36 C35 . . . . 180.0(8) ?
    C32 C31 C36 C35 . . . . 0.1(13) ?
    Tb1 O7 C37 N1 . . . . 149.8(5) ?
    C38 N1 C37 O7 . . . . -2.9(11) ?
    C39 N1 C37 O7 . . . . 177.2(7) ?
loop_
    _geom_hbond_atom_site_label_D
    _geom_hbond_atom_site_label_H
    _geom_hbond_atom_site_label_A
    _geom_hbond_site_symmetry_A
    _geom_hbond_distance_DH
    _geom_hbond_distance_HA
    _geom_hbond_distance_DA
    _geom_hbond_angle_DHA
    C37 H37 O6 . 0.93 2.58 3.098(8) 115.5
    C38 H38A O7 . 0.96 2.30 2.718(9) 105.3
    C17 H17 Cg1 2_645 0.93 2.81 3.534(9) 135
    C39 H39A Cg2 2_655 0.96 2.93 3.670(10) 135
data_New_Global_Publ_Block
_journal_date_recd_electronic     2008-11-02
_journal_date_accepted     2008-11-04
_journal_name_full     'Acta Crystallographica, Section E'
_journal_year     2008
_journal_volume     64
_journal_issue     12
_journal_page_first     m1521
_journal_page_last     m1521
_journal_paper_category     QM
_journal_coeditor_code     AT2670
_publ_contact_author_name     'Xia, Hai-Tao'
_publ_contact_author_address
;
School of Chemical Engineering,Huaihai Institute of Technology,Lianyungang
,People's Republic of China
;
_publ_contact_author_email     'xht161006@hhit.edu.cn'
_publ_contact_author_fax     ?
_publ_contact_author_phone     '138123456496'
_publ_section_title
;\
Poly[(<i>N</i>,<i>N</i>-dimethylformamide-\k<i>O</i>)tris(\m-naphthalene-1-\
acetato)terbium(III)]
;
loop_
    _publ_author_name
    _publ_author_footnote
    _publ_author_address
    'Hai-Tao Xia' .
;
School of Chemical Engineering, Huaihai Institute of Technology,
Lianyungang 222005, People's Republic of China
;
    'Yu-Fen Liu' .
;
School of Chemical Engineering, Huaihai Institute of Technology,
Lianyungang 222005, People's Republic of China
;
    'Ying-Ying Zhang' .
;
Beilun Entry-Exit Inspection and Quarantine Bureau of China, Ningbo, Zhejiang,
People's Republic of China
;
    'Da-Qi Wang' .
;
College of Chemistry and Chemical Engineering,
Liaocheng University, Shandong, 252059, People's Republic of China
;
