# Supplementary material for: Poly[(N,N-dimethyl­formamide-κO)tris­(μ-naphthalene-1-acetato)terbium(III)]
Source: Acta Crystallogr Sect E Struct Rep Online. 2008 Nov 8;64(Pt 12):m1521. doi: 10.1107/S1600536808036155 (PMC2959846; doi:10.1107/S1600536808036155)
Supplement: Supplementary file 2 [file e-64-m1521-Isup2.hkl]

# 
# h,k,l, Fc-squared, Fo-squared, sigma(Fo-squared) and status flag 
# 
data_I
_shelx_title ' 080130b in P2(1)/c' 
_shelx_refln_list_code          4 
_shelx_F_calc_maximum      440.90 
_exptl_crystal_F_000      1584.00 
_reflns_d_resolution_high  0.8406 
 
loop_ 
 _symmetry_equiv_pos_as_xyz 
 'x, y, z' 
 '-x, y+1/2, -z+1/2' 
 '-x, -y, -z' 
 'x, -y-1/2, z-1/2' 
 
_cell_length_a    17.6484 
_cell_length_b     7.8854 
_cell_length_c    24.1844 
_cell_angle_alpha  90.000 
_cell_angle_beta  104.613 
_cell_angle_gamma  90.000 
 
_shelx_F_squared_multiplier     1.000 
 
loop_ 
 _refln_index_h 
 _refln_index_k 
 _refln_index_l 
 _refln_F_squared_calc 
 _refln_F_squared_meas 
 _refln_F_squared_sigma 
 _refln_observed_status 
   1   0   0   103731.24    57176.36   1035.44 o 
   2   0   0    19687.96    21683.97    316.41 o 
   3   0   0    50469.90    51633.86    948.35 o 
   4   0   0    14597.66    15593.75    858.22 o 
   5   0   0    13360.92    12498.78    483.70 o 
   6   0   0    27686.01    26823.23    463.92 o 
   7   0   0     7658.79     7852.95    395.56 o 
   8   0   0     1114.43     1351.88    147.06 o 
   9   0   0     2405.39     2800.43    164.66 o 
  10   0   0      679.20      638.44    117.37 o 
  11   0   0     5420.40     5670.93    506.41 o 
  12   0   0     8917.25     9104.39    316.63 o 
  13   0   0     6894.06     7793.62    582.62 o 
  14   0   0     7337.86     8166.88    592.87 o 
  15   0   0    12872.70    13489.57    759.72 o 
  16   0   0     7934.04     7220.63    577.17 o 
  17   0   0     4818.43     4403.22    491.34 o 
  18   0   0     7270.53     6187.29    587.22 o 
  19   0   0     5821.86     5498.53    556.66 o 
  20   0   0     5209.84     3274.21    542.21 o 
   1   1   0      360.17      370.12     88.87 o 
   2   1   0        4.98      -20.42     19.85 o 
   3   1   0      766.52      930.95     69.54 o 
   4   1   0     1508.81     1629.24     96.72 o 
   5   1   0       64.58       57.32     35.35 o 
   6   1   0     2104.51     1981.63    101.15 o 
   7   1   0     2627.54     2413.85    215.83 o 
   8   1   0     3963.20     3699.57    115.33 o 
   9   1   0     7698.14     7451.84    170.24 o 
  10   1   0     5029.33     4837.61    146.28 o 
  11   1   0     2488.43     2461.50    274.45 o 
  12   1   0       38.71      139.26    161.59 o 
  13   1   0     2160.62     2322.91    199.44 o 
  14   1   0     5927.09     6629.75    394.02 o 
  15   1   0     1494.94     1929.75    423.02 o 
  16   1   0     1743.75     2176.70    311.08 o 
  17   1   0      814.84      561.72    247.42 o 
  18   1   0      329.92     -188.92    210.05 o 
  19   1   0      141.70     -241.28    223.74 o 
  20   1   0      105.56     -280.69    206.57 o 
   0   2   0    88332.47    88672.59   1615.75 o 
   1   2   0    11262.00    10901.56    313.29 o 
   2   2   0    42248.31    41851.38   1758.00 o 
   3   2   0    28173.07    28846.71    372.00 o 
   4   2   0     6466.50     5926.53    119.60 o 
   5   2   0    14215.99    14119.24    267.44 o 
   6   2   0     3465.06     3122.45     83.79 o 
   7   2   0     5682.35     5287.70    178.65 o 
   8   2   0     1427.46     1367.44    128.90 o 
   9   2   0       20.60      -47.65     74.36 o 
  10   2   0       47.59      -98.59     79.08 o 
  11   2   0      350.52      326.74    111.04 o 
  12   2   0      131.22       90.82    112.07 o 
  13   2   0      545.37      389.23    131.29 o 
  14   2   0     1112.36     1143.52    174.01 o 
  15   2   0     1496.62     1435.89    190.00 o 
  16   2   0     2897.34     2804.39    546.19 o 
  17   2   0     3961.97     4124.02    516.04 o 
  18   2   0     2640.30     2657.72    774.42 o 
  19   2   0     1443.87     1120.64    399.42 o 
   1   3   0      180.75      109.89     64.34 o 
   2   3   0     1119.98      957.38    166.74 o 
   3   3   0     1617.23     1482.48     90.94 o 
   4   3   0    10609.12     9910.61    183.17 o 
   5   3   0     7542.33     7255.74    154.67 o 
   6   3   0    14792.47    14931.19    234.49 o 
   7   3   0    37798.47    39304.35    456.93 o 
   8   3   0    30411.48    29162.93    687.93 o 
   9   3   0    22133.15    21011.27    417.91 o 
  10   3   0    10232.43     9722.36    292.00 o 
  11   3   0    10916.81     9688.52    306.18 o 
  12   3   0     8838.18     8388.00    303.58 o 
  13   3   0     8975.14     8498.35    316.90 o 
  14   3   0     6493.35     6329.00    292.57 o 
  15   3   0     9952.93     9579.34    359.19 o 
  16   3   0     4974.55     4677.06    280.45 o 
  17   3   0     1469.59     1176.84    304.19 o 
  18   3   0      367.69      281.67    428.20 o 
  19   3   0       44.27       13.42    439.73 o 
   0   4   0     9957.10    10088.91    423.51 o 
   1   4   0     5841.30     6671.06    245.93 o 
   2   4   0     5549.28     6106.99    277.60 o 
   3   4   0     4472.24     4331.07    202.03 o 
   4   4   0      120.91      430.60     84.46 o 
   5   4   0      664.56      693.60    108.12 o 
   6   4   0     1236.42     1300.41     97.96 o 
   7   4   0     2619.96     2412.64    163.50 o 
   8   4   0      204.17      139.15     89.05 o 
   9   4   0       23.05      -57.40     83.86 o 
  10   4   0       38.55      -17.33    101.85 o 
  11   4   0       65.66       -5.18    101.32 o 
  12   4   0       13.84     -109.55    106.18 o 
  13   4   0      170.01      139.01    117.19 o 
  14   4   0      417.18      452.59    153.70 o 
  15   4   0      909.28     1037.69    249.33 o 
  16   4   0     1122.77     1277.64    206.30 o 
  17   4   0      937.04      924.99    211.10 o 
  18   4   0      510.74      515.11    483.47 o 
   1   5   0     1624.89     1502.25    162.28 o 
   2   5   0     3456.65     3152.07    194.84 o 
   3   5   0     5042.88     5297.46    247.65 o 
   4   5   0     4277.01     4340.08    183.92 o 
   5   5   0    10196.41    10824.79    282.96 o 
   6   5   0    10467.50    10587.37    378.25 o 
   7   5   0     3105.41     3525.38    522.64 o 
   8   5   0     5955.53     5869.63    325.20 o 
   9   5   0     7468.16     7641.54    282.45 o 
  10   5   0    14229.96    14137.62    713.39 o 
  11   5   0    13057.28    13032.00    440.92 o 
  12   5   0     8921.66     8784.47    325.22 o 
  13   5   0     6423.45     6637.91    302.20 o 
  14   5   0     3132.48     3541.39    277.47 o 
  15   5   0     1841.66     2266.20    242.35 o 
  16   5   0     1059.69     1093.43    204.67 o 
  17   5   0      404.12      639.88    218.65 o 
   0   6   0    12214.21    10459.04    508.93 o 
   1   6   0    12072.74    10496.48    362.21 o 
   2   6   0    11879.93    10062.65   1155.71 o 
   3   6   0     9950.40    10382.63    496.99 o 
   4   6   0     5287.30     5483.31    231.71 o 
   5   6   0     4833.26     4380.00    332.97 o 
   6   6   0     3239.25     3110.18    246.14 o 
   7   6   0     3288.20     3301.29    269.88 o 
   8   6   0     3749.28     3434.25    267.07 o 
   9   6   0      297.40      310.96    172.29 o 
  10   6   0        3.15        9.09    138.51 o 
  11   6   0       23.79      -83.93    101.24 o 
  12   6   0      826.57      923.67    203.35 o 
  13   6   0     1130.53      978.54    175.02 o 
  14   6   0     1508.38     1858.90    384.92 o 
  15   6   0     1927.53     2590.35    291.62 o 
   1   7   0        1.19      -33.76     96.91 o 
   2   7   0        9.93      -79.30    101.32 o 
   3   7   0        2.41       23.93     98.06 o 
   4   7   0      535.85      623.76    157.32 o 
   5   7   0        1.04      389.97    168.84 o 
   6   7   0      179.09      646.86    235.40 o 
   7   7   0       43.73      598.94    170.52 o 
   8   7   0       66.92      272.50    228.50 o 
   9   7   0       23.40       29.95    204.31 o 
  10   7   0      119.87      243.45    195.66 o 
  11   7   0        0.15      440.12    222.60 o 
  12   7   0       30.55      128.59    353.79 o 
  13   7   0        0.41      228.81    305.22 o 
   0   8   0     5402.45     4505.17    381.64 o 
   1   8   0     5161.44     4875.55    417.44 o 
   2   8   0     6355.54     5226.80    424.14 o 
   3   8   0     6129.81     5456.68    931.18 o 
   4   8   0     6131.42     5866.65   1192.03 o 
   5   8   0     5114.81     4297.81    776.89 o 
   6   8   0     1384.59     1658.06    341.22 o 
   7   8   0       62.12        5.04    155.47 o 
   8   8   0       13.00       79.56    160.70 o 
   9   8   0       51.65     -207.44    138.30 o 
  10   8   0        0.37      -78.80    175.19 o 
   1   9   0      414.35      342.89    191.55 o 
   2   9   0      128.09      -64.06    166.01 o 
   3   9   0      417.12      366.75    157.19 o 
   4   9   0     2409.51     2308.75    839.73 o 
   5   9   0     1577.13     2007.81    267.05 o 
 -20   1   1      211.71       78.82    223.05 o 
 -19   1   1      555.97       88.84    217.94 o 
 -18   1   1     1724.55     1646.93    303.57 o 
 -17   1   1     3616.97     3372.67    480.77 o 
 -16   1   1     3570.06     3682.32    361.35 o 
 -15   1   1    11560.49    11510.32    492.42 o 
 -14   1   1     8152.28     8442.43    760.88 o 
 -13   1   1    11795.28    11772.46    338.10 o 
 -12   1   1    18571.05    17417.98    398.94 o 
 -11   1   1    19515.74    19422.21    406.29 o 
 -10   1   1    24595.67    24346.30    345.77 o 
  -9   1   1    27830.41    27476.55    360.33 o 
  -8   1   1    29203.72    27687.81    298.47 o 
  -7   1   1    11160.31    10138.95    144.31 o 
  -6   1   1    14923.74    14660.23    173.61 o 
  -5   1   1    19330.23    18937.43    234.13 o 
  -4   1   1     7049.41     6625.71    116.29 o 
  -3   1   1    14103.79    14267.36    291.76 o 
  -2   1   1     7092.90     6881.30    124.15 o 
  -1   1   1      138.53      154.80     36.22 o 
   0   1   1     2596.36     3217.30     91.31 o 
   1   1   1     2020.23     2316.49     62.82 o 
   2   1   1     6048.86     6257.03     99.55 o 
   3   1   1    14753.16    15182.43    226.48 o 
   4   1   1    18863.41    20021.61    241.12 o 
   5   1   1    16168.66    15303.64    210.87 o 
   6   1   1    29843.01    28580.27    340.73 o 
   7   1   1    29431.06    28669.57    357.14 o 
   8   1   1    31268.33    30460.48    511.24 o 
   9   1   1    28603.74    28709.66    779.58 o 
  10   1   1    23780.88    22769.41    439.29 o 
  11   1   1    15991.90    15772.92    372.30 o 
  12   1   1    15019.74    14213.24    363.77 o 
  13   1   1     6472.68     6262.56    259.27 o 
  14   1   1     5590.54     5127.25    375.05 o 
  15   1   1     4632.94     4591.64    366.31 o 
  16   1   1     1803.10     2483.28    497.88 o 
  17   1   1     1876.02     2007.38    545.80 o 
  18   1   1      400.78      163.48    249.46 o 
  19   1   1       38.53     -257.02    219.89 o 
  20   1   1      153.11     -235.86    199.09 o 
 -20   2   1     1984.08     1677.64    321.54 o 
 -19   2   1     4421.82     3381.88    553.10 o 
 -18   2   1     3866.20     3798.13    740.26 o 
 -17   2   1     6357.75     6551.47    482.65 o 
 -16   2   1     3541.34     3409.16    422.36 o 
 -15   2   1     1472.96     1376.34    190.70 o 
 -14   2   1     1414.89     1279.75    181.78 o 
 -13   2   1      629.98      468.97    136.99 o 
 -12   2   1      259.77      276.70    114.59 o 
 -11   2   1       21.34      -72.71     82.63 o 
 -10   2   1     1716.88     2014.20    163.01 o 
  -9   2   1     3467.49     3027.30    164.11 o 
  -8   2   1     3924.64     3506.21    163.35 o 
  -7   2   1     4594.35     4244.60    159.13 o 
  -6   2   1    27507.52    25895.50    396.40 o 
  -5   2   1    18785.54    17878.33    232.04 o 
  -4   2   1    15528.08    15512.47    208.44 o 
  -3   2   1    17524.29    17130.66    468.20 o 
  -2   2   1    24069.62    25007.38    405.55 o 
  -1   2   1    30528.04    32369.93    499.01 o 
   0   2   1     5131.62     4711.47    156.46 o 
   1   2   1    50694.59    55709.23    941.96 o 
   2   2   1     3672.95     3537.23    108.16 o 
   3   2   1     9353.10     8634.67    221.61 o 
   4   2   1     5828.94     5473.81    118.67 o 
   5   2   1     5903.84     6088.83    183.42 o 
   6   2   1     2852.84     2644.08     87.65 o 
   7   2   1     1325.18     1204.89     93.14 o 
   8   2   1     3363.90     3178.73    102.00 o 
   9   2   1      135.27      135.96     64.99 o 
  10   2   1      199.71      153.00     94.05 o 
  11   2   1      531.83      506.87    127.07 o 
  12   2   1     1426.17     1307.86    171.27 o 
  13   2   1     2716.22     2605.01    205.69 o 
  14   2   1     2219.93     2548.40    231.02 o 
  15   2   1     3014.96     3149.83    233.51 o 
  16   2   1     5869.81     5734.84    391.45 o 
  17   2   1     5753.63     5991.77    408.05 o 
  18   2   1     5419.40     4140.00   1104.73 o 
  19   2   1     2888.58     2503.76    630.60 o 
 -19   3   1        0.44     -308.32    205.55 o 
 -18   3   1       67.80       -3.63    228.31 o 
 -17   3   1       28.61       56.52    218.17 o 
 -16   3   1      471.88      766.56    177.86 o 
 -15   3   1       22.05      -23.73    121.39 o 
 -14   3   1      307.67      446.03    146.67 o 
 -13   3   1      402.52      433.52    148.47 o 
 -12   3   1      307.10      471.36    132.20 o 
 -11   3   1       27.86       13.65     97.46 o 
 -10   3   1     1420.38     1741.11    163.50 o 
  -9   3   1      801.29      841.58    121.29 o 
  -8   3   1        8.99      227.92     84.03 o 
  -7   3   1     5841.76     6273.10    258.46 o 
  -6   3   1     1435.48     1507.00    106.03 o 
  -5   3   1      249.09      293.11     53.93 o 
  -4   3   1     3120.08     3236.03    107.66 o 
  -3   3   1       41.42       67.43     66.60 o 
  -2   3   1      924.97      810.18     94.56 o 
  -1   3   1       77.76       41.97     57.59 o 
   0   3   1      267.07      271.11     74.23 o 
   1   3   1        6.20       15.39     54.54 o 
   2   3   1      244.52      157.60     66.81 o 
   3   3   1     1953.25     1834.92     97.80 o 
   4   3   1      801.08      945.63     73.62 o 
   5   3   1     6107.23     5940.93    163.78 o 
   6   3   1     2043.54     2219.46     98.31 o 
   7   3   1     2012.77     2105.28    116.85 o 
   8   3   1      165.65      556.82    102.20 o 
   9   3   1     1467.52     1719.59    159.29 o 
  10   3   1      316.68      379.93    117.03 o 
  11   3   1      471.74      551.75    129.48 o 
  12   3   1      306.43      343.43    123.54 o 
  13   3   1      329.53      391.15    146.63 o 
  14   3   1      237.01      326.57    135.47 o 
  15   3   1       46.56       86.73    128.35 o 
  16   3   1       19.50      -22.01    215.13 o 
  17   3   1       24.73     -167.52    239.18 o 
  18   3   1        9.43     -335.35    552.15 o 
  19   3   1       39.10      -90.45    227.70 o 
 -18   4   1     3585.99     3499.95    716.18 o 
 -17   4   1     3279.35     3651.95    321.99 o 
 -16   4   1     4032.10     4254.22    409.62 o 
 -15   4   1     3524.03     3921.41    265.16 o 
 -14   4   1     2290.40     2865.18    368.81 o 
 -13   4   1      651.56      597.31    155.92 o 
 -12   4   1      387.19      247.28    131.07 o 
 -11   4   1       15.23     -120.80     88.05 o 
 -10   4   1       33.07     -111.60     92.33 o 
  -9   4   1      994.37     1001.76    137.16 o 
  -8   4   1     3763.10     3265.27    175.45 o 
  -7   4   1     9408.29     9177.48    369.21 o 
  -6   4   1     5206.33     5089.97    150.34 o 
  -5   4   1    12506.56    12474.36    329.88 o 
  -4   4   1    34891.71    35902.33    769.14 o 
  -3   4   1    23089.43    23677.21    703.30 o 
  -2   4   1    36356.26    36017.31    647.93 o 
  -1   4   1    28748.74    26997.55    739.84 o 
   0   4   1    26401.79    26222.06    527.36 o 
   1   4   1    39494.73    41858.36    727.91 o 
   2   4   1    34583.84    36699.20    758.99 o 
   3   4   1    18503.20    20255.89    507.15 o 
   4   4   1    24444.13    24902.94    675.40 o 
   5   4   1     4934.32     4586.87    145.12 o 
   6   4   1     3603.27     3160.77    150.99 o 
   7   4   1     2324.43     2371.75    161.01 o 
   8   4   1        7.48      -92.22     74.80 o 
   9   4   1        1.02     -123.60     85.88 o 
  10   4   1      141.51       78.02    104.18 o 
  11   4   1     1089.39     1052.92    164.61 o 
  12   4   1     1965.05     2136.12    204.23 o 
  13   4   1     3710.69     3510.10    232.92 o 
  14   4   1     5924.07     6014.81    290.96 o 
  15   4   1     6441.03     6264.00    311.52 o 
  16   4   1     6465.05     6259.29    322.31 o 
  17   4   1     4510.83     4704.94    300.72 o 
  18   4   1     3741.33     3447.35    739.00 o 
 -17   5   1     1217.50     1309.48    457.38 o 
 -16   5   1     2003.07     2524.32    282.21 o 
 -15   5   1     2101.59     2493.75    469.20 o 
 -14   5   1     1814.88     2388.04    506.56 o 
 -13   5   1     2188.29     2856.00    241.65 o 
 -12   5   1     3716.96     3733.59    227.35 o 
 -11   5   1     3070.95     3340.57    210.55 o 
 -10   5   1     9608.52     9388.17    317.81 o 
  -9   5   1     9653.51     9425.06    312.05 o 
  -8   5   1     6481.49     6562.27    258.52 o 
  -7   5   1     6043.77     6485.27    376.93 o 
  -6   5   1     3229.39     3499.10    231.30 o 
  -5   5   1     3287.79     3177.85    161.40 o 
  -4   5   1     2882.51     2815.40    155.42 o 
  -3   5   1     2109.40     1866.88    213.72 o 
  -2   5   1      637.98      465.95    108.34 o 
  -1   5   1       91.28       -3.39     76.26 o 
   0   5   1      286.43      227.41     96.12 o 
   1   5   1      705.90      581.18    193.74 o 
   2   5   1     2470.48     2429.63    180.18 o 
   3   5   1     3951.98     4195.79    312.66 o 
   4   5   1     3439.21     3648.48    172.79 o 
   5   5   1     8859.06     8607.71    364.72 o 
   6   5   1     7289.27     7235.56    320.59 o 
   7   5   1     8458.60     7954.95    411.37 o 
   8   5   1     7946.82     7238.41    340.57 o 
   9   5   1     8988.64     9226.55    308.99 o 
  10   5   1     5947.69     6226.05    267.92 o 
  11   5   1     4209.15     4445.60    238.99 o 
  12   5   1     2862.02     3298.37    238.28 o 
  13   5   1     1083.54     1431.32    194.03 o 
  14   5   1     1211.53     1343.06    199.49 o 
  15   5   1     1052.66     1185.73    208.71 o 
  16   5   1      513.73      910.08    196.73 o 
 -15   6   1      470.50      801.90    193.29 o 
 -14   6   1      320.37      123.69    169.68 o 
 -13   6   1      321.69      292.78    237.70 o 
 -12   6   1       72.05      119.06    170.39 o 
 -11   6   1      131.45       38.06    239.90 o 
 -10   6   1      930.01      922.56    271.92 o 
  -9   6   1      593.50      488.18    236.96 o 
  -8   6   1      668.87      965.47    270.46 o 
  -7   6   1     1928.26     2156.08    328.89 o 
  -6   6   1     1544.56     1800.70    371.94 o 
  -5   6   1     2040.79     2173.87    510.54 o 
  -4   6   1     2465.03     2495.48    299.72 o 
  -3   6   1     2030.01     2216.61    291.66 o 
  -2   6   1     3753.34     3277.97    219.44 o 
  -1   6   1     5213.52     4781.00    249.05 o 
   0   6   1     2117.51     2526.62    321.77 o 
   1   6   1      716.89      902.36    239.68 o 
   2   6   1      458.55      658.66    150.29 o 
   3   6   1     1311.55     1461.51    192.47 o 
   4   6   1      615.38      702.64    128.64 o 
   5   6   1      888.40     1069.66    185.07 o 
   6   6   1     1246.90     1065.48    188.19 o 
   7   6   1      304.67      401.34    168.07 o 
   8   6   1      136.42       83.72    134.89 o 
   9   6   1       53.06      -77.72    125.95 o 
  10   6   1        4.77      -41.07    104.20 o 
  11   6   1      230.38      247.87    120.30 o 
  12   6   1      171.65      138.87    123.40 o 
  13   6   1      190.38      221.56    140.35 o 
  14   6   1      481.76      811.62    172.45 o 
  15   6   1      144.82      315.44    148.72 o 
 -13   7   1     5618.97     6763.47    963.63 o 
 -12   7   1     6799.50     7914.97    658.82 o 
 -11   7   1     6086.69     6731.16    452.30 o 
 -10   7   1     5761.56     5748.34    369.87 o 
  -9   7   1     4777.48     4463.50    317.41 o 
  -8   7   1     5489.56     5461.63    658.30 o 
  -7   7   1     7931.58     7876.49    875.49 o 
  -6   7   1     8738.99     8090.68    370.75 o 
  -5   7   1     5396.76     4985.77    292.36 o 
  -4   7   1     2980.61     2856.34    506.73 o 
  -3   7   1      876.89      935.72    156.91 o 
  -2   7   1      452.44      354.60    124.18 o 
  -1   7   1      324.72      141.13    105.53 o 
   0   7   1       74.33       34.76     91.00 o 
   1   7   1      501.58      312.48    159.10 o 
   2   7   1     1825.07     1690.57    364.66 o 
   3   7   1     3707.41     3561.85    338.10 o 
   4   7   1     4905.13     4967.91    305.07 o 
   5   7   1     7845.93     7796.85    382.96 o 
   6   7   1     9769.85     9618.70    429.51 o 
   7   7   1    10179.07    10307.69    454.50 o 
   8   7   1     7831.19     8019.74    644.27 o 
   9   7   1     9151.81     9429.25    455.66 o 
  10   7   1     8252.95     8642.11    508.61 o 
  11   7   1     5969.77     6153.85    392.53 o 
  12   7   1     5962.38     5780.03    387.26 o 
  13   7   1     3937.81     4508.52    517.30 o 
 -10   8   1      151.96      -82.37    163.29 o 
  -9   8   1      325.52      217.89    186.75 o 
  -8   8   1      588.46      606.37    192.77 o 
  -7   8   1     1316.27     1282.93    222.59 o 
  -6   8   1      557.13      540.77    182.87 o 
  -5   8   1      654.98      978.52    602.47 o 
  -4   8   1     1683.93     1762.03    276.42 o 
  -3   8   1     1346.98     1743.33    404.60 o 
  -2   8   1     2725.59     2795.85    381.01 o 
  -1   8   1     2926.90     2574.29    227.68 o 
   0   8   1      923.58      906.57    278.73 o 
   1   8   1     1152.30      872.48    219.70 o 
   2   8   1      600.42      864.99    238.22 o 
   3   8   1      535.13      897.78    528.16 o 
   4   8   1      731.57      959.68    189.66 o 
   5   8   1      150.67      156.49    165.79 o 
   6   8   1      197.71      321.25    167.62 o 
   7   8   1       63.60     -189.31    145.37 o 
   8   8   1       53.20       -8.69    161.29 o 
   9   8   1        1.51       23.07    171.41 o 
  10   8   1       26.17     -128.40    186.11 o 
  -5   9   1      153.97      247.32    210.70 o 
  -4   9   1      186.66      307.12    263.35 o 
  -3   9   1      414.71      549.93    173.46 o 
  -2   9   1       29.33     -125.82    147.59 o 
  -1   9   1       12.26      -88.34    162.24 o 
   0   9   1       32.25     -101.93     98.90 o 
   1   9   1      144.76      328.03    199.93 o 
   2   9   1      325.29      195.52    168.52 o 
   3   9   1      888.54     1175.65    400.25 o 
   4   9   1     1114.37     1065.61    456.66 o 
   5   9   1      946.73     1805.40    658.85 o 
 -20   0   2     4160.24     2576.45    467.89 o 
 -19   0   2     4891.67     4035.19    576.96 o 
 -18   0   2     3129.08     2772.82    477.31 o 
 -17   0   2     5989.40     5260.08    513.32 o 
 -16   0   2     3681.12     4178.59    549.96 o 
 -15   0   2     1649.02     2076.00    421.19 o 
 -14   0   2    10658.01    10527.29    644.79 o 
 -13   0   2     1292.94     1436.90    362.99 o 
 -12   0   2      421.51      291.60    257.69 o 
 -11   0   2      674.33      790.46    274.85 o 
 -10   0   2      443.26      503.60    105.21 o 
  -9   0   2     3619.15     3438.02    201.81 o 
  -8   0   2     8148.42     7370.03    474.80 o 
  -7   0   2    20326.00    19784.10    484.85 o 
  -6   0   2     2753.93     2496.27    259.59 o 
  -5   0   2     6616.03     5938.58    195.43 o 
  -4   0   2     1513.94     1394.21    239.59 o 
  -3   0   2   107796.59   112251.73   1101.60 o 
  -2   0   2    52788.18    55291.04    564.75 o 
  -1   0   2   102102.84   109973.87   1442.31 o 
   0   0   2   122585.94   128406.47   2254.89 o 
   1   0   2    78128.79    79432.71    975.23 o 
   2   0   2    69776.84    76504.29   1229.92 o 
   3   0   2    34513.35    34748.05    831.43 o 
   4   0   2    31358.26    32032.37    510.39 o 
   5   0   2    20636.98    22850.55    500.76 o 
   6   0   2    19075.64    19896.80    397.01 o 
   7   0   2    30314.32    31693.06    562.56 o 
   8   0   2    15314.37    16028.85    381.07 o 
   9   0   2      797.40      769.52    123.87 o 
  10   0   2     5059.50     4344.67    845.66 o 
  11   0   2     7062.57     7237.60    280.35 o 
  12   0   2    27179.25    28126.82   1004.56 o 
  13   0   2     2948.21     3969.45    496.57 o 
  14   0   2     7160.94     7318.40    597.69 o 
  15   0   2    15101.76    14019.84    756.38 o 
  16   0   2     6649.40     6432.02    569.85 o 
  17   0   2    12103.65    11488.41    718.69 o 
  18   0   2     7510.02     6582.33    605.02 o 
  19   0   2     6565.30     5977.10    572.15 o 
 -20   1   2      353.97     -276.50    237.77 o 
 -19   1   2      489.90      203.52    234.99 o 
 -18   1   2      297.48      243.72    240.32 o 
 -17   1   2     1245.83     1325.92    298.71 o 
 -16   1   2     1185.31     1362.69    273.02 o 
 -15   1   2     1594.60     2013.66    300.50 o 
 -14   1   2     4152.55     4381.40    543.57 o 
 -13   1   2     3056.12     3232.46    222.91 o 
 -12   1   2     2229.69     2260.02    134.49 o 
 -11   1   2     2466.67     2534.02    123.94 o 
 -10   1   2      839.65      915.84     72.26 o 
  -9   1   2     6759.71     6949.34    179.64 o 
  -8   1   2    12909.90    12887.37    176.68 o 
  -7   1   2     9431.92     9213.26    157.11 o 
  -6   1   2       23.21       37.08     41.00 o 
  -5   1   2      262.23      349.79     51.68 o 
  -4   1   2     4898.24     5118.04    108.86 o 
  -3   1   2    24029.73    24884.81    302.05 o 
  -2   1   2     1967.24     2017.15     55.89 o 
  -1   1   2      268.43      312.34     44.66 o 
   0   1   2      953.99      742.87     46.32 o 
   1   1   2    62570.08    68694.07    605.68 o 
   2   1   2     3622.74     3895.87     71.29 o 
   3   1   2    35954.88    35975.57    366.82 o 
   4   1   2    10198.41    10357.89    174.39 o 
   5   1   2    13298.94    13079.63    250.16 o 
   6   1   2    13394.65    12695.61    343.63 o 
   7   1   2     6793.29     6572.36    160.03 o 
   8   1   2      842.28      953.37    112.24 o 
   9   1   2     9830.45    10055.57    212.50 o 
  10   1   2     2862.52     2640.41    135.01 o 
  11   1   2      855.90     1171.58    148.26 o 
  12   1   2       81.60      117.29    105.62 o 
  13   1   2     1563.50     1774.98    185.99 o 
  14   1   2      118.25      320.64    213.75 o 
  15   1   2      247.57       83.63    199.34 o 
  16   1   2       78.68     -189.98    192.13 o 
  17   1   2        2.39     -287.39    191.59 o 
  18   1   2        0.86     -273.84    199.08 o 
  19   1   2       33.42     -309.96    206.64 o 
 -20   2   2     1903.05     1653.39    429.35 o 
 -19   2   2     1739.93     1275.50    297.06 o 
 -18   2   2     3779.40     3622.12    377.58 o 
 -17   2   2     1574.05     1665.12    375.97 o 
 -16   2   2     2847.86     3137.90    360.08 o 
 -15   2   2     3109.63     2937.77    336.26 o 
 -14   2   2      154.91      108.78    124.82 o 
 -13   2   2        9.82      -56.22    136.80 o 
 -12   2   2      384.19      452.93    127.46 o 
 -11   2   2      391.79      529.26    120.70 o 
 -10   2   2     1826.87     2004.96    152.35 o 
  -9   2   2     2671.14     2578.83    105.01 o 
  -8   2   2     4088.12     3636.79    160.99 o 
  -7   2   2      822.75      867.17     99.76 o 
  -6   2   2    29877.62    30293.11    443.16 o 
  -5   2   2    24179.81    24374.34    364.09 o 
  -4   2   2    21462.54    20804.71    256.57 o 
  -3   2   2    13117.25    13484.77    210.65 o 
  -2   2   2     8360.72     8727.08    183.65 o 
  -1   2   2    17281.09    19012.89    567.02 o 
   0   2   2    27668.12    28762.62    466.02 o 
   1   2   2     8351.53     8705.35    216.22 o 
   2   2   2    20659.48    20449.37    291.37 o 
   3   2   2     5980.21     5906.52    101.50 o 
   4   2   2     4847.87     4919.90     91.04 o 
   5   2   2     1805.20     1828.08     81.72 o 
   6   2   2      536.83      615.73     63.62 o 
   7   2   2      497.70      472.92     63.01 o 
   8   2   2      567.75      646.79     72.13 o 
   9   2   2      527.75      470.70     69.82 o 
  10   2   2       70.12       35.85     79.00 o 
  11   2   2      457.70      483.19    131.09 o 
  12   2   2       24.09      123.26    119.44 o 
  13   2   2     4819.41     4682.76    259.53 o 
  14   2   2     4178.60     4141.83    278.17 o 
  15   2   2     2215.35     2223.54    224.41 o 
  16   2   2     3723.04     3815.81    489.67 o 
  17   2   2     2289.35     2295.12    509.91 o 
  18   2   2     2162.87     2305.05    513.15 o 
  19   2   2     1438.61     1130.57    523.03 o 
 -19   3   2     1545.01     1251.80    307.16 o 
 -18   3   2     2244.61     2135.29    333.80 o 
 -17   3   2     4901.89     4438.87    378.15 o 
 -16   3   2     7892.32     7716.74    506.65 o 
 -15   3   2     6858.86     7101.56    433.13 o 
 -14   3   2    11492.57    11451.60    475.03 o 
 -13   3   2     9683.46     9035.04    319.52 o 
 -12   3   2     9926.46     9596.46    313.24 o 
 -11   3   2    13124.42    12767.46    345.97 o 
 -10   3   2    25903.17    24825.68    473.37 o 
  -9   3   2    20592.51    19462.13    397.44 o 
  -8   3   2    22265.82    21456.41    431.54 o 
  -7   3   2    23015.75    22145.77    395.19 o 
  -6   3   2    10056.49     9052.51    168.39 o 
  -5   3   2     2170.59     2241.68    112.45 o 
  -4   3   2       67.74       32.02     40.13 o 
  -3   3   2    13635.11    15313.66    267.55 o 
  -2   3   2     1593.44     1713.90    117.90 o 
  -1   3   2       36.93      -13.79     55.91 o 
   0   3   2     2029.40     1950.78    126.02 o 
   1   3   2     4469.92     4238.91    174.81 o 
   2   3   2    13049.25    13715.00    365.21 o 
   3   3   2    15974.99    15861.02    337.10 o 
   4   3   2    22493.06    22074.66    533.31 o 
   5   3   2    18269.08    18301.44    305.13 o 
   6   3   2    22455.00    22331.81    581.22 o 
   7   3   2    29274.61    29494.13    700.27 o 
   8   3   2    41366.05    41829.79    544.30 o 
   9   3   2     9672.10     9357.71    281.07 o 
  10   3   2    12318.22    11475.16    324.91 o 
  11   3   2     8474.99     8391.81    291.63 o 
  12   3   2     4824.26     4667.90    238.89 o 
  13   3   2     6299.99     5767.71    279.60 o 
  14   3   2     5725.16     4956.01    264.40 o 
  15   3   2     4325.99     3862.39    262.72 o 
  16   3   2     1875.22     1617.96    281.78 o 
  17   3   2      143.38      -97.93    319.14 o 
  18   3   2        0.55     -364.89    243.26 o 
 -18   4   2      484.65      284.06    260.37 o 
 -17   4   2      441.37      627.58    204.43 o 
 -16   4   2      843.75      817.62    192.97 o 
 -15   4   2     1318.41     1362.89    208.23 o 
 -14   4   2       87.74       41.68    135.70 o 
 -13   4   2       38.76     -106.19    149.24 o 
 -12   4   2       46.97       -6.30    104.36 o 
 -11   4   2        3.93       12.03    110.03 o 
 -10   4   2        2.61      -78.34     89.07 o 
  -9   4   2        9.25       -7.09     85.68 o 
  -8   4   2        5.83      109.70     86.65 o 
  -7   4   2      172.58      220.06     97.98 o 
  -6   4   2     1596.38     1635.00    100.76 o 
  -5   4   2      944.14     1206.32    124.91 o 
  -4   4   2      407.70      946.73    234.25 o 
  -3   4   2     1684.95     2027.52    152.23 o 
  -2   4   2     2428.60     2590.32    158.81 o 
  -1   4   2     5493.00     5755.40    230.04 o 
   0   4   2     8193.09     9378.20    330.88 o 
   1   4   2     7437.80     8253.79    282.04 o 
   2   4   2     3148.64     3419.30    189.63 o 
   3   4   2      455.49      795.25    120.18 o 
   4   4   2     3877.46     3863.68    158.84 o 
   5   4   2       15.18       11.25     41.32 o 
   6   4   2     1666.78     1662.17    109.40 o 
   7   4   2     1136.74     1122.21    133.42 o 
   8   4   2      372.13      188.86     93.21 o 
   9   4   2      400.46      376.85    114.60 o 
  10   4   2        0.81      -83.10     97.92 o 
  11   4   2      214.15      307.41    124.68 o 
  12   4   2      154.36      202.68    134.05 o 
  13   4   2      334.14      739.44    161.90 o 
  14   4   2      739.42      725.23    164.54 o 
  15   4   2      490.22      594.29    169.23 o 
  16   4   2      517.91     1002.09    200.52 o 
  17   4   2      630.63      782.42    198.92 o 
 -17   5   2     1075.52     1189.16    243.89 o 
 -16   5   2     1751.83     1953.69    255.31 o 
 -15   5   2     2556.81     3006.77    278.98 o 
 -14   5   2     4173.03     4597.66    278.21 o 
 -13   5   2     5501.78     5403.70    281.84 o 
 -12   5   2     9436.10     9980.32    349.53 o 
 -11   5   2    13079.00    13211.53    391.49 o 
 -10   5   2     4486.39     4542.32    280.53 o 
  -9   5   2     8300.70     7952.03    414.09 o 
  -8   5   2     7157.92     6455.84    353.17 o 
  -7   5   2     3452.96     3177.24    229.58 o 
  -6   5   2     5386.76     4638.43    326.79 o 
  -5   5   2     5389.67     4961.67    331.61 o 
  -4   5   2     4467.86     4223.87    242.05 o 
  -3   5   2     3772.74     3694.58    324.49 o 
  -2   5   2      651.35      706.10    125.42 o 
  -1   5   2     1673.03     1857.44    255.08 o 
   0   5   2     1319.54     1307.84    246.91 o 
   1   5   2     1232.33     1479.96    169.55 o 
   2   5   2     2953.38     3105.86    201.85 o 
   3   5   2     4343.00     3988.96    474.28 o 
   4   5   2     8667.92     9014.57    265.19 o 
   5   5   2     9115.05     9674.14    275.99 o 
   6   5   2     8633.04     8888.77    370.02 o 
   7   5   2     7678.34     7921.38    396.91 o 
   8   5   2     6524.27     6558.93    258.18 o 
   9   5   2     9527.56     9865.34    351.72 o 
  10   5   2     9916.42     9388.48    349.46 o 
  11   5   2     8493.41     8565.56    319.88 o 
  12   5   2     6393.92     5961.47    277.26 o 
  13   5   2     4456.94     4415.14    443.40 o 
  14   5   2     1781.07     2313.87    494.65 o 
  15   5   2      304.64      133.91    143.61 o 
  16   5   2      589.24      550.71    242.41 o 
 -15   6   2      885.97      987.87    308.93 o 
 -14   6   2      396.68      446.79    177.02 o 
 -13   6   2      360.55      299.52    139.34 o 
 -12   6   2        7.19      -33.59    112.78 o 
 -11   6   2      483.56      603.27    187.54 o 
 -10   6   2     3036.05     3645.28    325.36 o 
  -9   6   2     4107.51     3810.71    453.97 o 
  -8   6   2     4972.06     4552.77    490.50 o 
  -7   6   2     5555.52     4960.59    291.40 o 
  -6   6   2     7188.31     6803.32    503.90 o 
  -5   6   2     8344.99     7700.70    389.70 o 
  -4   6   2    10410.55    10220.92    419.25 o 
  -3   6   2    14671.55    12852.67    674.31 o 
  -2   6   2    11909.23    10765.80    578.32 o 
  -1   6   2    15833.71    15187.55    458.17 o 
   0   6   2    17285.51    16161.44    841.37 o 
   1   6   2     6711.61     6198.94    296.38 o 
   2   6   2    10934.08    10572.59    585.23 o 
   3   6   2     4553.99     4421.86    295.91 o 
   4   6   2      331.42      313.20    109.01 o 
   5   6   2     3065.51     3073.17    241.14 o 
   6   6   2      975.68      929.29    201.59 o 
   7   6   2      858.68      616.17    236.97 o 
   8   6   2      270.10      210.86    143.25 o 
   9   6   2      162.78       15.34    134.57 o 
  10   6   2      590.95      709.83    143.28 o 
  11   6   2      990.51      757.86    161.87 o 
  12   6   2     1720.17     1761.06    204.80 o 
  13   6   2     2885.31     3216.24    265.53 o 
  14   6   2     3208.13     3892.84    283.85 o 
  15   6   2     3169.68     3922.42    285.74 o 
 -13   7   2       89.20      654.96    244.81 o 
 -12   7   2        0.22      300.33    220.43 o 
 -11   7   2       90.58      246.33    191.40 o 
 -10   7   2       45.99      299.93    177.22 o 
  -9   7   2      173.96      124.79    160.44 o 
  -8   7   2      375.55      403.20    170.31 o 
  -7   7   2      102.36      219.84    142.40 o 
  -6   7   2        6.57      131.48    128.93 o 
  -5   7   2      564.71      924.28    169.66 o 
  -4   7   2      546.87      387.00    143.58 o 
  -3   7   2      305.09      264.72    113.66 o 
  -2   7   2       85.16      122.65    104.69 o 
  -1   7   2       15.80      -27.58     97.73 o 
   0   7   2        0.87      -95.21     91.25 o 
   1   7   2      187.17       21.56    170.40 o 
   2   7   2       54.14      127.83    132.16 o 
   3   7   2       32.30      153.18    130.43 o 
   4   7   2       38.47      247.08    135.75 o 
   5   7   2       37.11      434.06    164.65 o 
   6   7   2        0.34      391.58    169.18 o 
   7   7   2       17.16      535.88    180.63 o 
   8   7   2       26.90      430.88    180.66 o 
   9   7   2        9.83      330.78    186.06 o 
  10   7   2        1.04      409.80    183.11 o 
  11   7   2       77.86      634.79    216.78 o 
  12   7   2       11.75      255.16    188.86 o 
  13   7   2       40.83      189.81    243.46 o 
 -10   8   2       26.43       98.72    171.45 o 
  -9   8   2      348.07      151.04    191.33 o 
  -8   8   2     1780.16     1837.72    320.33 o 
  -7   8   2     2588.49     3203.80    560.01 o 
  -6   8   2     4134.06     3675.41    397.34 o 
  -5   8   2     5283.58     4706.95    608.89 o 
  -4   8   2     5177.42     5178.89    781.60 o 
  -3   8   2     7738.30     7158.92   1145.55 o 
  -2   8   2     5264.76     4843.06    425.40 o 
  -1   8   2     4080.03     4023.91    261.83 o 
   0   8   2     3716.25     3078.35    245.04 o 
   1   8   2     4377.20     3795.73    498.88 o 
   2   8   2     4153.18     2816.57    316.53 o 
   3   8   2     5536.06     5254.68   1465.54 o 
   4   8   2     6073.81     5087.20   1054.49 o 
   5   8   2     2612.66     3177.07    430.21 o 
   6   8   2      362.89      361.73    245.34 o 
   7   8   2       65.67      -65.74    222.10 o 
   8   8   2      248.16       24.49    220.21 o 
   9   8   2      113.79      226.08    278.83 o 
  10   8   2      435.24      624.46    303.74 o 
  -5   9   2     2180.60     2129.83    289.47 o 
  -4   9   2     1561.18     1319.97    585.63 o 
  -3   9   2      225.19      170.43    145.02 o 
  -2   9   2       75.52     -176.69    163.29 o 
  -1   9   2      163.40      -33.08    196.79 o 
   0   9   2      601.59      487.44    156.71 o 
   1   9   2     1099.38      808.88    231.31 o 
   2   9   2      893.62      678.04    229.84 o 
   3   9   2     1416.55     1184.37    390.31 o 
   4   9   2     2596.54     2616.30    793.37 o 
   5   9   2     3395.33     3623.02    599.57 o 
 -20   1   3      728.25      292.77    230.41 o 
 -19   1   3     1523.23     1203.24    291.52 o 
 -18   1   3     3969.22     3863.06    485.69 o 
 -17   1   3     2406.30     2381.51    334.88 o 
 -16   1   3     9333.54     8698.55    439.63 o 
 -15   1   3    14933.71    13798.57    527.65 o 
 -14   1   3    11222.51    11448.19    350.22 o 
 -13   1   3    17883.61    17485.79    416.56 o 
 -12   1   3    16992.47    16468.61    370.19 o 
 -11   1   3    19682.56    19238.84    264.62 o 
 -10   1   3    22793.20    22671.27    280.64 o 
  -9   1   3    28509.69    29327.04    323.16 o 
  -8   1   3    19592.59    19666.61    235.37 o 
  -7   1   3     8554.04     8266.75    130.09 o 
  -6   1   3    11738.17    12048.52    155.79 o 
  -5   1   3      881.65      991.16    114.52 o 
  -4   1   3     2570.95     2713.33    142.40 o 
  -3   1   3     5103.93     5273.17     89.59 o 
  -2   1   3       66.36       77.08     28.96 o 
  -1   1   3     4750.86     4779.85    105.05 o 
   0   1   3    12343.84    12279.97    182.61 o 
   1   1   3     5717.59     5761.94    109.84 o 
   2   1   3    18084.62    18720.65    193.51 o 
   3   1   3    13259.33    13739.65    191.97 o 
   4   1   3    15100.68    14625.19    208.03 o 
   5   1   3    17347.90    16844.62    239.03 o 
   6   1   3    34680.38    34447.48    405.46 o 
   7   1   3    35778.48    34678.64    432.92 o 
   8   1   3    27914.29    26184.70    663.41 o 
   9   1   3    31049.77    30242.52    451.92 o 
  10   1   3    13603.65    12847.11    264.22 o 
  11   1   3    11479.95    10953.06    481.31 o 
  12   1   3    10597.39    10577.81    329.40 o 
  13   1   3     1590.45     2156.66    198.41 o 
  14   1   3     2894.33     3281.99    340.39 o 
  15   1   3     2008.09     1973.00    307.56 o 
  16   1   3      890.30      681.19    257.28 o 
  17   1   3      476.19     -103.57    243.83 o 
  18   1   3        0.76     -332.29    221.53 o 
  19   1   3      308.90     -297.83    202.13 o 
 -20   2   3     2580.41     2306.27    346.49 o 
 -19   2   3     1941.10     2096.71    583.07 o 
 -18   2   3     3186.39     2864.79    358.81 o 
 -17   2   3     2421.41     2522.24    348.15 o 
 -16   2   3     1851.48     1762.24    295.67 o 
 -15   2   3      902.53      835.26    168.99 o 
 -14   2   3       26.12     -101.02    110.09 o 
 -13   2   3        0.72     -131.22    105.03 o 
 -12   2   3     1960.11     1859.58    182.41 o 
 -11   2   3     1792.69     1934.34    235.60 o 
 -10   2   3     1692.75     1804.28    134.53 o 
  -9   2   3     3211.59     3254.12    136.90 o 
  -8   2   3    14074.56    13895.55    248.86 o 
  -7   2   3    24134.61    24184.01    393.20 o 
  -6   2   3    15766.64    16374.84    296.35 o 
  -5   2   3    27425.70    27255.89    315.89 o 
  -4   2   3     3893.66     3809.10     98.74 o 
  -3   2   3      248.01      320.30     66.51 o 
  -2   2   3   194389.59   207696.73   2015.29 o 
  -1   2   3    47189.13    51527.65   1126.71 o 
   0   2   3     6270.35     6600.84    271.94 o 
   1   2   3    36036.01    35901.26    437.03 o 
   2   2   3     1640.40     1821.09    108.14 o 
   3   2   3     2838.47     2777.31     79.87 o 
   4   2   3     3557.27     3185.88     81.62 o 
   5   2   3     1747.27     1568.64     83.92 o 
   6   2   3     2667.77     2743.35    104.97 o 
   7   2   3       73.85       33.54     49.86 o 
   8   2   3      488.19      447.46    101.46 o 
   9   2   3     2064.98     2129.94    126.91 o 
  10   2   3     2070.45     1970.93    173.50 o 
  11   2   3     2760.30     2996.50    199.95 o 
  12   2   3     1496.26     1407.15    176.97 o 
  13   2   3     7747.62     6944.70    293.55 o 
  14   2   3     4342.15     4148.01    286.29 o 
  15   2   3     5189.50     5170.56    294.16 o 
  16   2   3     7023.12     6747.31    416.66 o 
  17   2   3     4682.31     4475.03   1013.04 o 
  18   2   3     3349.54     2835.73    646.36 o 
  19   2   3     2753.77     2472.96    709.21 o 
 -19   3   3       50.44     -144.40    206.22 o 
 -18   3   3      136.76      134.53    238.44 o 
 -17   3   3     1832.08     1981.01    375.51 o 
 -16   3   3        8.38        8.09    129.43 o 
 -15   3   3       20.64       33.06    139.87 o 
 -14   3   3      299.95      457.60    154.32 o 
 -13   3   3      111.15      204.70    136.98 o 
 -12   3   3      445.75      517.92    187.93 o 
 -11   3   3      496.58      546.91    127.99 o 
 -10   3   3      433.89      798.55    206.20 o 
  -9   3   3      122.15      300.27    123.35 o 
  -8   3   3        4.80       81.70     72.85 o 
  -7   3   3     1422.03     1465.44    126.21 o 
  -6   3   3      245.29      338.52     54.82 o 
  -5   3   3      769.80      797.51     65.55 o 
  -4   3   3      170.30      183.83     51.54 o 
  -3   3   3     7323.18     7855.08    182.88 o 
  -2   3   3      451.22      369.23     79.94 o 
  -1   3   3     1593.86     1989.75    132.64 o 
   0   3   3       80.64      123.35     66.80 o 
   1   3   3     1300.73     1393.39    225.88 o 
   2   3   3      434.02      711.49    101.23 o 
   3   3   3     2067.00     2221.38     80.31 o 
   4   3   3     4575.09     4569.84    134.57 o 
   5   3   3     7363.33     7824.17    334.20 o 
   6   3   3      753.67     1172.77    158.48 o 
   7   3   3      201.27      364.92    105.63 o 
   8   3   3      588.57      935.00     89.70 o 
   9   3   3      175.91      194.24    105.15 o 
  10   3   3     1127.64     1584.80    172.93 o 
  11   3   3      904.95     1023.83    189.20 o 
  12   3   3        5.69      -42.31    102.46 o 
  13   3   3     1859.30     2074.47    212.83 o 
  14   3   3      469.97      340.77    156.81 o 
  15   3   3       79.66       17.89    133.68 o 
  16   3   3      158.22      140.31    152.99 o 
  17   3   3      245.61      157.24    337.35 o 
  18   3   3      140.43     -150.18    212.87 o 
 -18   4   3     2218.24     1855.32    380.31 o 
 -17   4   3     2675.29     3057.17    299.23 o 
 -16   4   3      795.71      817.54    185.08 o 
 -15   4   3      376.92      323.17    151.12 o 
 -14   4   3      279.47       61.53    140.97 o 
 -13   4   3       27.97     -113.48    104.51 o 
 -12   4   3       60.35       14.89    120.83 o 
 -11   4   3      151.09       24.03    113.64 o 
 -10   4   3     1367.99     1045.14    156.44 o 
  -9   4   3     7782.23     7267.13    257.23 o 
  -8   4   3     7554.89     7176.46    288.81 o 
  -7   4   3    12452.68    11246.92    292.84 o 
  -6   4   3    13648.76    12935.77    316.76 o 
  -5   4   3    24869.54    23725.97    513.82 o 
  -4   4   3    45792.00    44928.90    605.48 o 
  -3   4   3    37596.93    36221.52    837.60 o 
  -2   4   3    10716.08    10582.82    315.34 o 
  -1   4   3    17259.54    17269.17    416.61 o 
   0   4   3    40538.72    41383.61   2061.66 o 
   1   4   3    35183.23    38056.50    693.06 o 
   2   4   3    21701.97    22094.40    484.42 o 
   3   4   3    15960.50    15178.42    385.81 o 
   4   4   3     4415.07     4023.72    138.63 o 
   5   4   3     2741.73     2250.28     91.53 o 
   6   4   3     2597.04     2795.99    150.24 o 
   7   4   3      109.80      -20.34     78.41 o 
   8   4   3     1983.88     1838.49    188.33 o 
   9   4   3      287.48      154.99    110.48 o 
  10   4   3     1809.87     1743.13    176.33 o 
  11   4   3     4226.87     3869.71    229.43 o 
  12   4   3     8093.60     7979.60    309.32 o 
  13   4   3     5993.71     5787.32    281.20 o 
  14   4   3     8894.32     8627.76    345.89 o 
  15   4   3     7329.58     7257.81    333.47 o 
  16   4   3     5404.02     5615.79    312.40 o 
  17   4   3     4182.45     4136.56    306.08 o 
 -17   5   3     2475.22     2928.17    295.57 o 
 -16   5   3     2076.19     2876.54    286.49 o 
 -15   5   3     2692.61     3475.07    293.20 o 
 -14   5   3     2631.53     3632.18    284.19 o 
 -13   5   3     3194.32     3587.93    254.96 o 
 -12   5   3     3636.65     3833.46    234.29 o 
 -11   5   3     6669.50     6752.20    285.42 o 
 -10   5   3     5327.07     5288.52    294.20 o 
  -9   5   3     4940.12     5060.27    240.43 o 
  -8   5   3     4337.27     4506.93    264.88 o 
  -7   5   3     3793.32     3413.13    226.01 o 
  -6   5   3     1168.48      934.95    154.19 o 
  -5   5   3     1147.43      970.86    116.83 o 
  -4   5   3      843.22      782.55    103.23 o 
  -3   5   3      813.89      692.74    126.74 o 
  -2   5   3       35.05      -41.24     67.69 o 
  -1   5   3      275.40      305.29    109.94 o 
   0   5   3      748.65      719.28    135.22 o 
   1   5   3     5006.31     5503.29    590.89 o 
   2   5   3     4739.02     4652.51    238.63 o 
   3   5   3     4596.04     4741.24    261.16 o 
   4   5   3     6490.36     6943.78    306.25 o 
   5   5   3    10926.11    11111.24    297.27 o 
   6   5   3     5629.66     5949.02    300.72 o 
   7   5   3     8132.88     8106.14    369.03 o 
   8   5   3     8760.23     8773.33    520.96 o 
   9   5   3     7761.51     7667.53    454.59 o 
  10   5   3     5255.83     5638.21    261.50 o 
  11   5   3     3241.71     3729.54    224.71 o 
  12   5   3     1387.59     1793.84    201.82 o 
  13   5   3     1435.98     1698.78    229.69 o 
  14   5   3     1512.09     1728.03    218.30 o 
  15   5   3      193.25      105.46    132.65 o 
  16   5   3        9.95     -121.49    236.14 o 
 -16   6   3      469.75      368.41    179.87 o 
 -15   6   3      632.00      580.11    174.20 o 
 -14   6   3      359.16      185.27    147.43 o 
 -13   6   3      195.34      323.54    157.13 o 
 -12   6   3       99.35       27.09    121.32 o 
 -11   6   3      880.03      880.25    207.40 o 
 -10   6   3     1929.13     2316.57    504.36 o 
  -9   6   3      270.39      455.73    160.03 o 
  -8   6   3      367.65      730.24    332.96 o 
  -7   6   3     1297.87     1791.58    225.05 o 
  -6   6   3     2099.15     2605.20    232.91 o 
  -5   6   3     2485.18     3100.63    242.15 o 
  -4   6   3     3793.26     3774.87    188.96 o 
  -3   6   3     6068.16     6084.71    444.45 o 
  -2   6   3     6390.30     6811.08    567.44 o 
  -1   6   3     4886.18     4885.21    269.34 o 
   0   6   3     1565.02     1790.50    214.32 o 
   1   6   3      299.54      337.50    131.75 o 
   2   6   3      636.50      813.01    159.02 o 
   3   6   3     1330.49     1385.43    380.47 o 
   4   6   3     1684.43     1776.96    172.69 o 
   5   6   3      242.21       73.57    182.65 o 
   6   6   3      590.51      388.88    224.42 o 
   7   6   3      200.70       36.22    205.15 o 
   8   6   3        9.56     -143.54    108.44 o 
   9   6   3      467.26      507.21    192.49 o 
  10   6   3      841.42     1263.62    174.68 o 
  11   6   3      647.39      736.75    153.16 o 
  12   6   3      345.57      601.96    147.71 o 
  13   6   3      513.90      740.36    235.32 o 
  14   6   3      148.45      570.48    237.19 o 
 -13   7   3     6784.68     7527.00    461.40 o 
 -12   7   3     7174.44     7244.51    431.07 o 
 -11   7   3     4359.58     4281.56    336.13 o 
 -10   7   3     5042.85     4483.09    470.51 o 
  -9   7   3     4013.80     3915.07    295.89 o 
  -8   7   3     3803.52     3670.88    295.72 o 
  -7   7   3     2979.71     3070.91    285.55 o 
  -6   7   3     2135.65     2417.66    317.32 o 
  -5   7   3     1028.00     1254.10    227.55 o 
  -4   7   3      352.66      461.82    142.62 o 
  -3   7   3      107.48       46.70     90.94 o 
  -2   7   3      533.41      490.15    124.13 o 
  -1   7   3     2946.44     2694.31    311.72 o 
   0   7   3     2175.43     1687.95    352.31 o 
   1   7   3      933.67      983.18    342.89 o 
   2   7   3     3973.44     3587.30    357.78 o 
   3   7   3     4791.82     5124.73    303.96 o 
   4   7   3     7697.98     7698.71    378.77 o 
   5   7   3     8278.13     9157.37    767.47 o 
   6   7   3     9166.36     9021.10    586.70 o 
   7   7   3     7780.91     7650.98    399.07 o 
   8   7   3     6950.47     6720.79    878.63 o 
   9   7   3     6590.78     6662.17    390.41 o 
  10   7   3     5139.16     5771.53    376.18 o 
  11   7   3     5053.82     5212.06    512.69 o 
  12   7   3     3615.76     4113.30    393.70 o 
 -10   8   3      446.43      657.69    201.41 o 
  -9   8   3      468.30      359.08    182.78 o 
  -8   8   3      333.56      422.11    178.95 o 
  -7   8   3      745.72      623.99    183.48 o 
  -6   8   3     1261.57     1621.32    238.00 o 
  -5   8   3     1301.97     1406.76    227.53 o 
  -4   8   3     2687.88     3358.63    282.92 o 
  -3   8   3     3479.26     3833.34    646.57 o 
  -2   8   3     2729.13     3341.20    383.32 o 
  -1   8   3     2732.23     2570.40    263.67 o 
   0   8   3     1722.71     1716.69    327.66 o 
   1   8   3     1179.51      907.28    177.70 o 
   3   8   3      432.43      688.59    191.48 o 
   4   8   3      382.34      441.80    182.24 o 
   5   8   3      229.81      163.51    149.14 o 
   6   8   3      238.59       90.47    152.56 o 
   7   8   3        2.57      -22.31    156.23 o 
   8   8   3      156.93        5.91    158.75 o 
   9   8   3      439.66      152.38    189.14 o 
  -5   9   3       89.27      253.63    169.18 o 
  -4   9   3        2.27       44.63    138.35 o 
  -3   9   3      208.69      159.51    168.51 o 
  -2   9   3       16.33     -180.88    174.18 o 
  -1   9   3        2.55     -134.40    159.73 o 
   0   9   3      276.04      274.23    138.16 o 
   1   9   3     1133.54     1035.60    243.45 o 
   2   9   3     1292.43     1481.49    278.20 o 
   3   9   3     1826.33     1842.06    379.80 o 
   4   9   3     1256.37     1250.98    259.47 o 
 -20   0   4     2220.76     1585.73    455.52 o 
 -19   0   4     2956.84     2272.89    466.22 o 
 -18   0   4     2577.26     2097.25    437.12 o 
 -17   0   4     3972.10     2917.69    488.41 o 
 -16   0   4      758.65      503.67    320.28 o 
 -15   0   4      296.30      855.56    378.90 o 
 -14   0   4      703.78      801.31    250.67 o 
 -13   0   4      492.30      610.18    223.78 o 
 -12   0   4     8197.10     8649.77    410.32 o 
 -11   0   4     9728.43     9110.58    288.92 o 
 -10   0   4     2377.16     2022.28    327.34 o 
  -9   0   4     2031.77     1692.34    164.64 o 
  -8   0   4    11769.12    11152.81    387.84 o 
  -7   0   4     8995.07     7868.16    179.56 o 
  -6   0   4    14948.93    14140.67    238.32 o 
  -5   0   4    14030.20    14292.67    281.66 o 
  -4   0   4    26529.32    28471.98    378.12 o 
  -3   0   4    43055.95    45307.78    492.11 o 
  -2   0   4   160651.06   167384.45   1630.14 o 
  -1   0   4    28750.33    33260.21    664.89 o 
   0   0   4    21864.19    25449.02    376.50 o 
   1   0   4    32741.93    33751.65    604.91 o 
   2   0   4    57145.18    59106.25   1582.36 o 
   3   0   4     1035.89     1454.71    174.17 o 
   4   0   4     3021.62     3178.22    147.49 o 
   5   0   4      183.80      124.42     77.89 o 
   6   0   4    25341.72    28131.50    518.75 o 
   7   0   4     5871.06     6484.59    268.91 o 
   8   0   4       29.38      -32.60     79.01 o 
   9   0   4     2473.77     1856.38    224.15 o 
  10   0   4     5217.50     5111.24    242.72 o 
  11   0   4    11803.17    10684.44    354.10 o 
  12   0   4    11117.73    11234.96    451.25 o 
  13   0   4     4570.94     4465.40    507.25 o 
  14   0   4    10215.58     9767.77    660.08 o 
  15   0   4     8105.30     7460.54    575.92 o 
  16   0   4    11347.38    11474.80    721.20 o 
  17   0   4     7867.58     6413.38    571.73 o 
  18   0   4     6960.46     7552.87    620.93 o 
  19   0   4     3966.32     4206.64    611.30 o 
 -20   1   4      400.35      220.91    227.46 o 
 -19   1   4      788.33      628.63    267.29 o 
 -18   1   4     1318.26     1385.80    290.90 o 
 -17   1   4      917.60     1190.16    288.86 o 
 -16   1   4     4628.95     4643.73    347.18 o 
 -15   1   4     2077.47     2819.57    336.81 o 
 -14   1   4     2239.85     2553.84    227.90 o 
 -13   1   4     2344.34     2355.93    203.60 o 
 -12   1   4     2463.19     2431.73    144.10 o 
 -11   1   4     2895.40     2757.54    192.62 o 
 -10   1   4     9277.77     8794.88    164.10 o 
  -9   1   4     1775.82     1621.95    114.36 o 
  -8   1   4    10307.23    10861.25    165.30 o 
  -7   1   4    15272.44    16380.51    203.35 o 
  -6   1   4      432.18      501.72     47.63 o 
  -5   1   4       52.56       53.05     35.83 o 
  -4   1   4      839.20     1041.19     57.74 o 
  -3   1   4     5344.32     5637.49    134.57 o 
  -2   1   4    34086.46    36573.18    321.57 o 
  -1   1   4     7465.21     7324.67    119.45 o 
   0   1   4     6397.26     7343.36    146.58 o 
   1   1   4     2056.45     2260.25    125.46 o 
   2   1   4    27834.59    31645.09    294.78 o 
   3   1   4    21781.00    22327.21    270.55 o 
   4   1   4    26027.78    26400.21    316.79 o 
   5   1   4    13420.75    13859.30    221.32 o 
   6   1   4    12971.83    13649.19    398.53 o 
   7   1   4    16003.96    16481.19    368.21 o 
   8   1   4    11393.15    11218.66    226.39 o 
   9   1   4     4876.08     4920.33    164.01 o 
  10   1   4     2635.49     2600.38    164.59 o 
  11   1   4     2757.98     2985.08    215.81 o 
  12   1   4     2533.79     2767.62    201.79 o 
  13   1   4      749.97      836.69    158.05 o 
  14   1   4      417.62      602.74    235.31 o 
  15   1   4      279.02       63.98    214.83 o 
  16   1   4        0.88     -274.35    182.90 o 
  17   1   4      384.43       75.92    223.05 o 
  18   1   4      509.89       76.83    234.04 o 
  19   1   4      575.08      117.38    253.05 o 
 -20   2   4     1680.85     1068.68    292.82 o 
 -19   2   4     2092.82     2003.96    336.18 o 
 -18   2   4     1588.67     1529.85    307.95 o 
 -17   2   4      710.01      495.56    261.75 o 
 -16   2   4     2197.51     2928.07    345.75 o 
 -15   2   4      624.03      428.83    153.42 o 
 -14   2   4       46.21      -50.94    112.06 o 
 -13   2   4       17.14      -10.91    115.96 o 
 -12   2   4        6.59      -65.32     96.37 o 
 -11   2   4     1680.16     1792.78    165.15 o 
 -10   2   4     5680.57     5460.21    163.60 o 
  -9   2   4    10723.24    10454.51    217.08 o 
  -8   2   4     7364.25     6819.85    164.80 o 
  -7   2   4    12973.31    12535.06    381.21 o 
  -6   2   4    28809.41    29184.03    341.24 o 
  -5   2   4    26704.28    26542.61    442.70 o 
  -4   2   4    34200.88    35018.03    381.28 o 
  -3   2   4    27648.08    27322.53    359.16 o 
  -2   2   4    10534.62    12587.91    348.32 o 
  -1   2   4    54620.77    54847.38    630.91 o 
   0   2   4    20978.28    21032.68    306.75 o 
   1   2   4     1321.26     1283.21     85.26 o 
   2   2   4     1786.74     1625.59     67.41 o 
   3   2   4     4456.65     4257.83    170.38 o 
   4   2   4      166.31      143.80     41.32 o 
   5   2   4     1121.96     1002.14    105.28 o 
   6   2   4     2046.02     2324.52    101.76 o 
   7   2   4      144.70      104.30     60.19 o 
   8   2   4       14.69      -58.90     51.98 o 
   9   2   4      771.49      949.43    151.02 o 
  10   2   4     2040.11     2218.75    181.73 o 
  11   2   4     2946.40     3035.17    204.86 o 
  12   2   4     2978.70     2935.64    218.77 o 
  13   2   4     4916.75     4834.85    254.32 o 
  14   2   4     4410.74     3970.55    254.94 o 
  15   2   4     3600.97     3565.17    250.12 o 
  16   2   4     2025.89     2172.49    325.87 o 
  17   2   4     2487.04     2998.87    370.74 o 
  18   2   4     1821.21     1732.94    316.33 o 
 -19   3   4     3849.55     3689.39    410.43 o 
 -18   3   4     3470.34     2858.58    730.89 o 
 -17   3   4    10986.41    10179.27    499.86 o 
 -16   3   4     5239.51     4880.53    274.38 o 
 -15   3   4     7674.34     7504.03    338.19 o 
 -14   3   4    13638.89    12564.88    385.06 o 
 -13   3   4     9831.79     9610.35    335.77 o 
 -12   3   4    12067.28    12143.75    354.99 o 
 -11   3   4    17329.90    17017.38    497.66 o 
 -10   3   4    19085.18    18186.54    394.94 o 
  -9   3   4    17280.19    16062.50    352.19 o 
  -8   3   4     8060.04     7597.80    264.55 o 
  -7   3   4     6931.94     6433.21    138.45 o 
  -6   3   4     3983.09     3974.71    114.18 o 
  -5   3   4       21.18        6.78     40.67 o 
  -4   3   4      404.31      544.66     69.91 o 
  -3   3   4      211.91      181.03     54.19 o 
  -2   3   4      904.59      822.57    106.47 o 
  -1   3   4     5419.43     5404.63    202.05 o 
   0   3   4    14232.66    14500.26    342.89 o 
   1   3   4    17185.69    16507.45    437.46 o 
   2   3   4    26284.81    27643.95    394.56 o 
   3   3   4    30337.59    30951.75    627.54 o 
   4   3   4    38636.68    38697.90    591.11 o 
   5   3   4    51825.23    51254.89    872.45 o 
   6   3   4    29652.36    29523.70    825.01 o 
   7   3   4    22583.33    22724.04    720.94 o 
   8   3   4    18166.80    18324.37    305.99 o 
   9   3   4    15697.58    14969.53    362.70 o 
  10   3   4    14623.15    14467.08    429.03 o 
  11   3   4     4396.13     4265.54    228.85 o 
  12   3   4     1927.63     1901.89    199.63 o 
  13   3   4     6384.23     5622.68    275.90 o 
  14   3   4      547.35      769.82    171.26 o 
  15   3   4      573.39      566.91    193.81 o 
  16   3   4      127.90      -54.41    145.79 o 
  17   3   4       18.10     -213.59    218.63 o 
  18   3   4      565.94      356.50    553.81 o 
 -18   4   4      164.15      134.88    260.21 o 
 -17   4   4      243.97       40.89    152.22 o 
 -16   4   4      858.56      801.95    177.35 o 
 -15   4   4      264.05      247.47    140.97 o 
 -14   4   4       83.42      -82.92    112.83 o 
 -13   4   4        2.65     -156.67    104.44 o 
 -12   4   4      317.23       33.16    108.02 o 
 -11   4   4     1489.70     1609.31    176.46 o 
 -10   4   4       90.82       89.26    103.21 o 
  -9   4   4       17.26      128.67     93.80 o 
  -8   4   4        6.62       -2.47     78.54 o 
  -7   4   4       98.59      213.64     95.49 o 
  -6   4   4      297.52      427.95     85.25 o 
  -5   4   4     1900.34     2194.35    125.14 o 
  -4   4   4     1998.49     2327.58    205.53 o 
  -3   4   4      521.73      931.07     98.09 o 
  -2   4   4     2369.24     2762.35    229.55 o 
  -1   4   4    10749.06    11252.33    334.22 o 
   0   4   4     4642.27     5483.61    238.31 o 
   1   4   4       38.26      356.20     99.77 o 
   2   4   4       74.69      125.99     62.41 o 
   3   4   4       97.83      114.92     61.22 o 
   4   4   4      358.78      433.47     66.80 o 
   5   4   4       17.29      -21.28     46.99 o 
   6   4   4      772.98      620.19     87.89 o 
   7   4   4     2281.57     2390.83    167.97 o 
   8   4   4     1657.96     1663.01    189.96 o 
   9   4   4      291.10      239.04    133.51 o 
  10   4   4      241.61      204.69    146.14 o 
  11   4   4     1254.30     1332.41    178.65 o 
  12   4   4      154.32      516.00    144.24 o 
  13   4   4      122.04      520.51    152.54 o 
  14   4   4      422.81     1127.33    189.88 o 
  15   4   4      157.12      704.47    175.31 o 
  16   4   4      318.55      412.22    181.89 o 
  17   4   4       46.56      193.07    170.11 o 
 -17   5   4     1881.26     2545.09    463.05 o 
 -16   5   4     3432.22     3872.71    303.07 o 
 -15   5   4     5094.18     5078.10    294.60 o 
 -14   5   4     5035.61     5242.26    287.30 o 
 -13   5   4     5208.94     5233.64    272.59 o 
 -12   5   4     8053.47     7856.91    309.15 o 
 -11   5   4     4910.43     4898.71    245.62 o 
 -10   5   4     1577.35     1691.37    180.22 o 
  -9   5   4     3669.53     3525.84    204.19 o 
  -8   5   4     4919.31     4456.80    260.34 o 
  -7   5   4     1418.66     1385.25    322.17 o 
  -6   5   4     1815.95     1904.09    328.61 o 
  -5   5   4     1728.19     1712.75    130.27 o 
  -4   5   4      217.59       79.34     71.02 o 
  -3   5   4       49.13       27.17     88.19 o 
  -2   5   4      520.15      513.09    208.61 o 
  -1   5   4     2287.38     2121.00    186.04 o 
   0   5   4     3146.66     2888.32    195.22 o 
   1   5   4     8033.12     8423.42    475.43 o 
   2   5   4     1555.07     1802.37    185.29 o 
   3   5   4     9182.89     8997.28    323.33 o 
   4   5   4     6948.64     6804.43    258.31 o 
   5   5   4     3609.91     3518.02    177.62 o 
   6   5   4     7018.32     7310.65    634.53 o 
   7   5   4     8955.32     8925.07    295.80 o 
   8   5   4     7842.93     7826.39    410.96 o 
   9   5   4     4509.92     5021.12    327.22 o 
  10   5   4     4708.86     4587.96    241.50 o 
  11   5   4     4172.75     4386.61    241.35 o 
  12   5   4     3870.04     3905.52    234.48 o 
  13   5   4     1342.29     1366.33    195.14 o 
  14   5   4      597.45      523.82    172.29 o 
  15   5   4      196.67      146.77    157.85 o 
  16   5   4        1.26     -175.02    210.89 o 
 -16   6   4      670.40      669.33    255.11 o 
 -15   6   4      362.81      323.45    216.11 o 
 -14   6   4      381.38      284.19    232.67 o 
 -13   6   4      236.50      320.25    142.54 o 
 -12   6   4      142.82      148.44    136.39 o 
 -11   6   4      748.99      823.88    202.08 o 
 -10   6   4     4846.05     5049.87    334.64 o 
  -9   6   4     7366.94     6928.45    649.29 o 
  -8   6   4     8748.73     9102.49    500.24 o 
  -7   6   4     8426.70     8180.23    427.38 o 
  -6   6   4    14043.94    13359.77    445.73 o 
  -5   6   4    12930.82    12141.23    833.10 o 
  -4   6   4    16033.23    15354.97    406.02 o 
  -3   6   4    19189.69    17800.05    502.69 o 
  -2   6   4    13993.62    14275.20    450.90 o 
  -1   6   4    11954.22    11661.46    410.43 o 
   0   6   4     8442.95     8539.05    358.60 o 
   1   6   4     5660.52     5952.76    325.85 o 
   2   6   4     5765.24     6079.39    539.07 o 
   3   6   4     1372.00     1531.60    228.18 o 
   4   6   4     1130.63     1190.23    151.38 o 
   5   6   4      826.76      579.78    162.95 o 
   6   6   4       20.12      -96.94    110.61 o 
   7   6   4      572.42      786.96    187.17 o 
   8   6   4     1351.05     1499.33    225.90 o 
   9   6   4     1339.10     1217.92    224.67 o 
  10   6   4     1399.67     1457.09    181.56 o 
  11   6   4     2285.80     2131.46    282.85 o 
  12   6   4     3980.28     3669.49    247.29 o 
  13   6   4     3902.85     4322.84    263.39 o 
  14   6   4     4210.19     4339.47    419.74 o 
 -13   7   4       54.07      302.80    306.57 o 
 -12   7   4       42.67       47.74    180.82 o 
 -11   7   4        7.91      188.84    177.99 o 
 -10   7   4       33.89      179.33    166.96 o 
  -9   7   4        5.13       18.89    140.24 o 
  -8   7   4      281.97      380.60    150.67 o 
  -7   7   4       69.27       12.12    126.99 o 
  -6   7   4      226.62      164.49    131.20 o 
  -5   7   4      488.06      355.89    140.18 o 
  -4   7   4      191.79       35.61    136.80 o 
  -3   7   4      504.55      350.43    205.79 o 
  -2   7   4       35.15      102.32    114.93 o 
  -1   7   4      141.20      334.27    136.62 o 
   0   7   4        8.70      102.52    130.18 o 
   1   7   4       89.83      216.58    136.85 o 
   2   7   4      149.05      403.35    146.90 o 
   3   7   4      769.22      823.18    176.92 o 
   4   7   4      317.26      609.66    174.13 o 
   5   7   4       49.63      575.17    232.58 o 
   6   7   4       16.24      254.25    160.20 o 
   7   7   4       21.56      260.48    171.11 o 
   8   7   4        0.39      368.58    254.86 o 
   9   7   4        0.67      157.02    166.12 o 
  10   7   4       51.33      390.27    193.64 o 
  11   7   4        0.63      213.79    179.69 o 
  12   7   4       19.71      207.16    194.14 o 
 -10   8   4      913.31      798.83    222.48 o 
  -9   8   4     2408.62     2437.55    297.89 o 
  -8   8   4     2993.08     3341.93    436.49 o 
  -7   8   4     4562.37     4196.02    306.82 o 
  -6   8   4     6675.57     6716.04    814.57 o 
  -5   8   4     3087.56     3166.08    277.34 o 
  -4   8   4     5902.67     6321.84    631.81 o 
  -3   8   4     7864.86     8027.71    700.48 o 
  -2   8   4     5310.33     5260.08    467.89 o 
  -1   8   4     4403.45     3802.27    467.68 o 
   0   8   4     3568.86     3787.95    409.07 o 
   1   8   4     3903.91     4110.26    308.67 o 
   2   8   4     2795.67     2597.17    438.38 o 
   3   8   4     2723.91     3428.26    334.35 o 
   4   8   4     1802.70     2156.90    804.87 o 
   5   8   4      201.10      303.16    420.98 o 
   6   8   4       79.53     -160.08    136.86 o 
   7   8   4       87.24      -73.63    151.78 o 
   8   8   4      316.19       50.50    163.60 o 
   9   8   4     1159.13     1278.62    266.58 o 
  -5   9   4      649.46      547.60    254.56 o 
  -4   9   4      114.42        2.27    138.20 o 
  -3   9   4       34.49      -14.47    143.87 o 
  -2   9   4      156.44     -201.18    163.50 o 
  -1   9   4      863.80      253.08    226.49 o 
   0   9   4     1093.56      910.57    177.10 o 
   1   9   4     1221.98     1148.42    259.15 o 
   2   9   4     1753.45     1490.71    292.65 o 
   3   9   4     1780.05     2282.23    683.56 o 
   4   9   4     2251.75     2189.23    857.31 o 
 -20   1   5     1491.24     1216.95    276.69 o 
 -19   1   5     2524.61     2071.68    324.63 o 
 -18   1   5     3326.04     3206.98    367.03 o 
 -17   1   5     4961.62     5205.76    373.48 o 
 -16   1   5     9790.11     9762.36    510.07 o 
 -15   1   5    14052.16    14176.67    401.82 o 
 -14   1   5    12975.56    13124.85    312.74 o 
 -13   1   5    14617.77    14651.60    427.76 o 
 -12   1   5    11013.36    10906.58    254.07 o 
 -11   1   5    10307.44    10316.93    189.42 o 
 -10   1   5    15683.89    16051.50    260.10 o 
  -9   1   5    21036.21    21079.83    263.62 o 
  -8   1   5    13142.02    12818.33    187.23 o 
  -7   1   5     9339.67     9610.17    141.54 o 
  -6   1   5     2014.62     2110.08     73.17 o 
  -5   1   5      599.52      654.48     49.72 o 
  -4   1   5     1195.14     1283.80     61.20 o 
  -3   1   5      979.12     1156.68     64.30 o 
  -2   1   5       48.29       60.67     41.02 o 
  -1   1   5    41492.03    44198.79    512.91 o 
   0   1   5    17414.96    19038.68    322.28 o 
   1   1   5    26785.84    27069.01    293.14 o 
   2   1   5    24282.40    24151.37    247.85 o 
   3   1   5    25809.97    26564.61    313.06 o 
   4   1   5    24754.56    24642.13    310.62 o 
   5   1   5    22699.55    22172.16    302.59 o 
   6   1   5    36274.96    35311.29    429.78 o 
   7   1   5    18952.36    18289.40    293.06 o 
   8   1   5    22345.36    21453.93    334.64 o 
   9   1   5    15272.86    14085.66    403.18 o 
  10   1   5     7426.00     7380.36    209.94 o 
  11   1   5     5408.89     5019.76    211.06 o 
  12   1   5     1316.32     1370.98    176.16 o 
  13   1   5     2165.36     1981.91    234.52 o 
  14   1   5     1015.63     1066.74    478.54 o 
  15   1   5      219.57      -22.64    216.92 o 
  16   1   5      138.93      -87.17    213.38 o 
  17   1   5       54.87     -271.78    212.71 o 
  18   1   5      546.03      337.52    247.24 o 
 -20   2   5     1225.53      914.68    279.26 o 
 -19   2   5     1720.62     1236.88    297.06 o 
 -18   2   5     1279.92     1341.15    291.63 o 
 -17   2   5      198.52      192.98    230.49 o 
 -16   2   5     1809.94     1520.92    280.27 o 
 -15   2   5       26.69      -12.90    118.89 o 
 -14   2   5     1233.45     1340.16    182.57 o 
 -13   2   5     3048.55     3217.94    340.56 o 
 -12   2   5     2329.05     2293.00    181.37 o 
 -11   2   5     3802.79     3451.47    193.50 o 
 -10   2   5    11910.89    10881.41    229.11 o 
  -9   2   5    10568.08     9733.83    206.42 o 
  -8   2   5    32039.20    32318.37    401.94 o 
  -7   2   5    33738.17    35290.79    354.08 o 
  -6   2   5    20621.09    20047.37    267.19 o 
  -5   2   5    32889.95    32588.01    371.15 o 
  -4   2   5    32291.11    32051.29    360.33 o 
  -3   2   5    24631.61    23875.50    288.97 o 
  -2   2   5     5868.89     5454.54    117.59 o 
  -1   2   5    20661.19    20382.66    313.36 o 
   0   2   5    14541.69    14830.41    254.24 o 
   1   2   5    11632.47    11547.63    259.50 o 
   2   2   5     4116.30     3700.14    112.54 o 
   3   2   5      817.56      696.68     56.02 o 
   4   2   5      671.86      926.40     63.29 o 
   5   2   5     1327.43     1434.18    101.28 o 
   6   2   5      912.99     1142.87     90.53 o 
   7   2   5      271.25      229.36     67.43 o 
   8   2   5     2657.97     2641.04    123.19 o 
   9   2   5     2502.32     2655.33    134.45 o 
  10   2   5    12121.06    11229.46    325.47 o 
  11   2   5     4923.82     4608.85    236.86 o 
  12   2   5     6445.60     5891.99    271.97 o 
  13   2   5     9556.80     9243.33    363.90 o 
  14   2   5     4414.68     4593.42    254.39 o 
  15   2   5     8030.03     8000.98    333.69 o 
  16   2   5     5080.53     4670.08    386.62 o 
  17   2   5     3422.62     3464.59    632.76 o 
  18   2   5     2427.58     2218.16    535.14 o 
 -19   3   5      518.08      493.27    266.19 o 
 -18   3   5     1360.26     1002.94    288.99 o 
 -17   3   5      255.05      454.66    265.43 o 
 -16   3   5      408.22      378.28    152.57 o 
 -15   3   5       55.61      159.32    140.33 o 
 -14   3   5       79.33      274.59    142.50 o 
 -13   3   5      461.62      380.93    195.16 o 
 -12   3   5     1374.34     1501.98    239.17 o 
 -11   3   5     1716.82     2080.34    184.38 o 
 -10   3   5      426.35      593.92    126.65 o 
  -9   3   5      152.32      244.39     90.99 o 
  -8   3   5       14.44      -49.99     71.88 o 
  -7   3   5       37.03      -22.95     43.57 o 
  -6   3   5       63.27        3.45     51.64 o 
  -5   3   5     1536.71     1580.38     88.47 o 
  -4   3   5        0.25       28.01     47.52 o 
  -3   3   5     1365.84     1284.04     88.18 o 
  -2   3   5     7276.36     7292.63    238.00 o 
  -1   3   5     2816.53     3051.68    243.89 o 
   0   3   5      877.81      851.49    132.26 o 
   1   3   5      613.44      649.60     77.84 o 
   2   3   5     3703.83     3750.82    137.81 o 
   3   3   5     1438.83     1621.33     83.03 o 
   4   3   5     1196.50     1557.34     83.45 o 
   5   3   5     3207.67     3232.17    104.89 o 
   6   3   5     1888.81     2338.21    122.63 o 
   7   3   5     1485.15     1817.28    116.72 o 
   8   3   5      437.84      729.89    106.69 o 
   9   3   5      769.55      878.82    139.22 o 
  10   3   5      224.87      427.54    124.28 o 
  11   3   5     1136.55     1236.42    167.81 o 
  12   3   5     1695.74     1908.91    201.35 o 
  13   3   5       58.20      -61.89    112.12 o 
  14   3   5       19.78      -80.07    120.61 o 
  15   3   5      103.16       42.67    153.71 o 
  16   3   5      274.37       64.53    202.37 o 
  17   3   5      178.76     -298.88    208.78 o 
  18   3   5       30.08     -347.79    495.63 o 
 -18   4   5     1318.93     1339.98    420.87 o 
 -17   4   5     1345.46     1028.62    201.79 o 
 -16   4   5       73.95       91.06    170.23 o 
 -15   4   5      101.24       97.92    128.37 o 
 -14   4   5      170.59       38.55    128.92 o 
 -13   4   5      594.94      311.97    136.01 o 
 -12   4   5     4002.54     3972.91    229.31 o 
 -11   4   5     6438.11     6179.26    261.72 o 
 -10   4   5     5567.44     5063.84    224.72 o 
  -9   4   5     6156.47     5922.00    233.12 o 
  -8   4   5     9617.07     9388.98    275.61 o 
  -7   4   5    16761.57    16677.54    279.83 o 
  -6   4   5    16348.04    16126.24    311.81 o 
  -5   4   5    17992.47    18009.27    333.33 o 
  -4   4   5     6860.33     6210.01    187.28 o 
  -3   4   5    13968.44    13757.62    286.50 o 
  -2   4   5    52902.83    55893.49    919.14 o 
  -1   4   5    14612.20    14819.70    494.90 o 
   0   4   5    36503.28    36981.14    692.87 o 
   1   4   5    17981.73    18699.70    871.78 o 
   2   4   5     8131.31     7725.43    494.00 o 
   3   4   5     4565.33     4763.68    144.92 o 
   4   4   5     1616.36     1744.33    105.58 o 
   5   4   5      253.55      198.57     69.68 o 
   6   4   5        1.73      -47.02     60.41 o 
   7   4   5      972.97      893.02    129.76 o 
   8   4   5     1460.22     1637.78    164.72 o 
   9   4   5     3187.79     2911.23    200.59 o 
  10   4   5     2438.93     2440.48    211.64 o 
  11   4   5     7386.78     7024.11    288.07 o 
  12   4   5    11104.25    11053.49    364.33 o 
  13   4   5    10746.91    10617.39    369.61 o 
  14   4   5    10027.33     9875.45    375.97 o 
  15   4   5     6999.95     7262.68    343.21 o 
  16   4   5     5309.22     5204.82    321.95 o 
  17   4   5     3998.86     3877.94    307.04 o 
 -17   5   5      867.11     1017.20    359.31 o 
 -16   5   5     3192.26     3794.94    308.82 o 
 -15   5   5     1532.46     2082.08    236.14 o 
 -14   5   5     2027.52     2449.09    270.39 o 
 -13   5   5     3615.80     3672.64    236.63 o 
 -12   5   5     4352.79     4226.13    259.20 o 
 -11   5   5     3956.39     3719.56    226.40 o 
 -10   5   5     3929.71     3566.91    210.97 o 
  -9   5   5     5515.49     4783.11    228.10 o 
  -8   5   5     3326.58     2839.48    239.60 o 
  -7   5   5     1931.45     1767.80    199.92 o 
  -6   5   5     1181.86     1370.05    124.19 o 
  -5   5   5      180.39      157.92    105.86 o 
  -4   5   5      700.59      721.72    130.23 o 
  -3   5   5       39.82        7.11     90.18 o 
  -2   5   5      923.62      844.67    139.93 o 
  -1   5   5      856.81     1180.39    164.74 o 
   0   5   5     1280.83     1365.61    165.92 o 
   1   5   5     5076.66     4970.45    255.13 o 
   2   5   5     8180.53     7503.09    228.96 o 
   3   5   5     4745.51     4978.39    367.30 o 
   4   5   5     4351.22     4611.09    202.47 o 
   5   5   5     7130.27     7559.77    253.45 o 
   6   5   5    12209.28    11890.41    426.78 o 
   7   5   5     8036.03     7718.87    436.39 o 
   8   5   5     6274.21     6366.01    261.79 o 
   9   5   5     4725.37     4472.30    231.62 o 
  10   5   5     1325.87     1410.19    176.79 o 
  11   5   5     2022.42     2427.58    217.09 o 
  12   5   5     1379.47     1481.74    192.43 o 
  13   5   5       93.61       94.62    166.98 o 
  14   5   5      385.73      264.66    154.53 o 
  15   5   5        3.42      -44.49    143.49 o 
 -16   6   5      278.58      275.50    222.97 o 
 -15   6   5      351.98      441.81    387.70 o 
 -14   6   5       33.58      -43.55    124.49 o 
 -13   6   5        9.38       62.55    161.41 o 
 -12   6   5        3.73     -108.19    147.40 o 
 -11   6   5       77.39      -91.22    145.86 o 
 -10   6   5      758.24     1044.93    203.89 o 
  -9   6   5     2228.00     2422.17    641.17 o 
  -8   6   5     1043.32     1769.48    366.13 o 
  -7   6   5      491.00      886.11    214.68 o 
  -6   6   5     1017.35     1809.23    214.24 o 
  -5   6   5     5483.34     6041.13    383.74 o 
  -4   6   5     8296.04     8243.64    267.72 o 
  -3   6   5     7954.30     8193.50    344.71 o 
  -2   6   5     1971.76     2526.01    238.63 o 
  -1   6   5     1287.38     1881.76    299.10 o 
   0   6   5       31.85      121.26    116.26 o 
   1   6   5      285.18      292.97    131.29 o 
   2   6   5      464.37      475.18    112.42 o 
   3   6   5     2110.47     1920.32    326.52 o 
   4   6   5     1545.76     1813.85    193.48 o 
   5   6   5      345.65       60.58    123.58 o 
   6   6   5       90.50      -36.04    120.11 o 
   7   6   5      233.92      132.42    139.45 o 
   8   6   5      787.28      826.91    189.60 o 
   9   6   5      930.16     1162.45    216.29 o 
  10   6   5     1151.05     1523.42    265.34 o 
  11   6   5     1120.03     1499.98    385.76 o 
  12   6   5      167.59      465.11    170.72 o 
  13   6   5      141.76      617.70    214.58 o 
  14   6   5      364.66      965.89    180.93 o 
 -13   7   5     5897.06     5637.44    387.65 o 
 -12   7   5     4190.50     4061.95    331.99 o 
 -11   7   5     4709.49     4320.72    324.52 o 
 -10   7   5     4357.75     3801.23    303.82 o 
  -9   7   5     1747.90     1848.24    250.78 o 
  -8   7   5     1224.37     1377.34    216.85 o 
  -7   7   5      885.23      992.09    306.15 o 
  -6   7   5      222.49       32.57    187.15 o 
  -5   7   5        0.96      -25.04    103.66 o 
  -4   7   5        1.16       15.97    114.65 o 
  -3   7   5     2105.23     2120.20    274.29 o 
  -2   7   5     3803.78     3395.13    254.57 o 
  -1   7   5     4707.15     4281.44    379.23 o 
   0   7   5     5844.76     5650.17    503.38 o 
   1   7   5     5050.69     4812.87    679.96 o 
   2   7   5     8090.87     8525.39    579.79 o 
   3   7   5     8477.38     9039.66    922.39 o 
   4   7   5    11392.82    12076.90   1368.82 o 
   5   7   5     9714.14     8934.81    422.33 o 
   6   7   5     6708.48     6072.16    359.65 o 
   7   7   5     5913.95     5219.45    578.22 o 
   8   7   5     5370.60     5013.25    351.95 o 
   9   7   5     4850.53     4650.12    347.92 o 
  10   7   5     2589.09     2737.28    422.78 o 
  11   7   5     2426.11     1992.82    308.03 o 
  12   7   5     1343.08      858.41    243.22 o 
 -10   8   5      532.54      394.92    192.20 o 
  -9   8   5     1137.26      870.56    212.90 o 
  -8   8   5      663.44     1140.50    274.03 o 
  -7   8   5      550.17      958.24    209.01 o 
  -6   8   5      622.76      777.67    193.57 o 
  -5   8   5     2565.32     2669.42    411.79 o 
  -4   8   5     2419.68     3031.71    269.25 o 
  -3   8   5     2930.68     3279.95    278.47 o 
  -2   8   5     2852.10     2777.63    430.42 o 
  -1   8   5     1322.01     1327.55    224.76 o 
   0   8   5     1089.35     1114.66    218.96 o 
   1   8   5      782.49      642.09    198.18 o 
   2   8   5      158.00      109.06    208.92 o 
   3   8   5      568.66      480.66    229.75 o 
   4   8   5      458.33      531.11    263.24 o 
   5   8   5       43.97     -115.57    138.22 o 
   6   8   5        1.23      -21.92    139.60 o 
   7   8   5       55.41      -60.27    150.06 o 
   8   8   5      359.33      318.92    189.04 o 
   9   8   5      707.80      825.32    317.56 o 
  -5   9   5      225.17      -98.39    216.65 o 
  -4   9   5       91.43       54.22    230.05 o 
  -3   9   5      222.63     -197.00    185.27 o 
  -2   9   5      103.64       15.28    211.65 o 
  -1   9   5      565.83      728.49    299.98 o 
   0   9   5     1405.24     1282.25    326.46 o 
   1   9   5     1825.22     1233.21    246.80 o 
   3   9   5     2628.94     3016.18    333.26 o 
 -20   0   6     1966.66     1492.59    437.52 o 
 -19   0   6     1881.21     2317.07    477.52 o 
 -18   0   6     1111.56      982.01    386.44 o 
 -17   0   6      842.67     1191.76    380.16 o 
 -16   0   6      154.66        4.40    278.20 o 
 -15   0   6      201.63      172.08    331.59 o 
 -14   0   6     4249.28     3816.06    276.85 o 
 -13   0   6    11245.83    10967.01    377.00 o 
 -12   0   6    10758.58    11205.56    281.43 o 
 -11   0   6     8760.65     8446.49    235.65 o 
 -10   0   6     9986.65    10308.43    246.33 o 
  -9   0   6    35771.32    36629.21    507.50 o 
  -8   0   6     1319.93     1152.29     99.91 o 
  -7   0   6    34453.59    33559.98    448.61 o 
  -6   0   6    38426.66    39599.73    490.68 o 
  -5   0   6    21151.63    20654.76    396.39 o 
  -4   0   6    89579.13    92380.28    946.90 o 
  -3   0   6    47678.39    50975.17    561.70 o 
  -2   0   6     6890.39     6915.85    193.07 o 
  -1   0   6    28775.99    28630.07    454.95 o 
   0   0   6      286.07      411.41     83.84 o 
   1   0   6     1011.84     1017.69     79.44 o 
   2   0   6     7783.26     7706.91    273.51 o 
   3   0   6     3750.13     3555.11    163.92 o 
   4   0   6      711.32     1022.32    110.27 o 
   5   0   6       81.91       -1.06    140.78 o 
   6   0   6       10.93       73.92     80.79 o 
   7   0   6     5608.26     5729.17    233.79 o 
   8   0   6     5649.11     5741.06    313.29 o 
   9   0   6     6802.48     6816.02    282.08 o 
  10   0   6    11436.32    11775.77    378.97 o 
  11   0   6    10289.95     9999.22    361.09 o 
  12   0   6     7089.51     7178.85    325.07 o 
  13   0   6    10481.82    10642.85    650.65 o 
  14   0   6    11853.12    11689.17    706.34 o 
  15   0   6     8290.01     8991.93    642.91 o 
  16   0   6     6405.29     5972.92    547.66 o 
  17   0   6     6660.12     6312.06    595.81 o 
  18   0   6     4256.48     4762.67    554.35 o 
 -20   1   6      837.08      736.64    259.19 o 
 -19   1   6      608.36      370.68    252.20 o 
 -18   1   6     1676.86     1951.29    317.97 o 
 -17   1   6     2229.95     2367.88    329.04 o 
 -16   1   6     3251.28     4106.52    264.10 o 
 -15   1   6     3432.94     3600.68    249.87 o 
 -14   1   6     1578.28     1455.68    188.57 o 
 -13   1   6      159.93       39.84    106.44 o 
 -12   1   6      180.42      173.14     78.12 o 
 -11   1   6     4140.55     4093.03    146.67 o 
 -10   1   6     4313.14     4416.83    118.48 o 
  -9   1   6     1844.83     1824.97     83.23 o 
  -8   1   6     9640.45     9970.13    179.09 o 
  -7   1   6     3066.03     3004.90     87.85 o 
  -6   1   6       73.42       61.42     39.03 o 
  -5   1   6      145.49      157.39     41.16 o 
  -4   1   6     2993.75     3062.41     80.99 o 
  -3   1   6     2234.57     2034.45     90.82 o 
  -2   1   6      802.99     1203.05     68.57 o 
  -1   1   6     6020.42     6153.39    155.06 o 
   0   1   6      646.45      573.29     73.81 o 
   1   1   6     5400.55     5270.05    100.46 o 
   2   1   6     3508.33     3719.91     94.37 o 
   3   1   6    12232.76    12516.50    198.99 o 
   4   1   6    38539.40    39008.35    459.60 o 
   5   1   6    31149.67    32220.46    397.07 o 
   6   1   6     2275.35     2260.71    110.67 o 
   7   1   6    18889.54    19239.00    309.87 o 
   8   1   6     2932.90     2850.15    135.13 o 
   9   1   6     4763.27     4473.61    167.09 o 
  10   1   6     6365.79     5722.67    195.04 o 
  11   1   6     3607.76     3840.10    173.25 o 
  12   1   6       35.82       33.10    112.00 o 
  13   1   6      306.90      438.18    139.18 o 
  14   1   6      159.38        7.48    185.81 o 
  15   1   6       57.60     -260.69    195.85 o 
  16   1   6      130.56     -330.95    220.63 o 
  17   1   6      475.15      276.69    267.55 o 
  18   1   6      919.02      703.10    289.68 o 
 -20   2   6      802.49      393.43    253.75 o 
 -19   2   6      645.77      562.04    255.10 o 
 -18   2   6      486.38      364.81    239.61 o 
 -17   2   6      536.41      410.31    254.65 o 
 -16   2   6        2.28      188.82    123.23 o 
 -15   2   6        1.33       -2.87    116.28 o 
 -14   2   6       11.02      -47.46    117.18 o 
 -13   2   6       17.74       30.46    100.95 o 
 -12   2   6     1099.56     1010.52    150.41 o 
 -11   2   6     3814.72     3444.19    157.03 o 
 -10   2   6     5342.15     5161.87    171.81 o 
  -9   2   6     3202.30     3367.01    140.27 o 
  -8   2   6    17809.44    16832.18    222.68 o 
  -7   2   6    11240.50    11023.81    172.81 o 
  -6   2   6    14714.25    14342.02    204.40 o 
  -5   2   6     7071.89     6768.88    134.01 o 
  -4   2   6    30090.32    30918.99    354.80 o 
  -3   2   6    27424.64    28649.02    332.59 o 
  -2   2   6    22226.80    22039.03    271.02 o 
  -1   2   6    27306.71    29065.32    405.62 o 
   0   2   6    12944.75    13310.94    246.61 o 
   1   2   6     9739.46     9756.41    207.65 o 
   2   2   6     1997.32     2022.32     77.36 o 
   3   2   6        9.17       48.20     41.38 o 
   4   2   6       12.02       -7.15     40.09 o 
   5   2   6     1075.15     1118.71     88.82 o 
   6   2   6     1635.10     1570.27    103.88 o 
   7   2   6       27.42      -61.52     55.85 o 
   8   2   6     1253.41     1201.46    107.27 o 
   9   2   6     4794.44     4249.87    164.66 o 
  10   2   6     2485.26     2599.93    192.16 o 
  11   2   6     8357.39     7959.39    531.05 o 
  12   2   6     8195.56     7785.37    305.48 o 
  13   2   6     3442.39     3369.14    239.79 o 
  14   2   6     2973.31     3127.81    240.60 o 
  15   2   6     1867.85     2364.95    237.68 o 
  16   2   6     2326.21     2305.12    898.55 o 
  17   2   6     1622.42     1706.43    348.86 o 
  18   2   6     1643.39     1325.84    359.95 o 
 -19   3   6     4209.27     4812.30    573.28 o 
 -18   3   6     6536.84     7094.19    459.39 o 
 -17   3   6     9731.28     9481.73    476.72 o 
 -16   3   6     5676.10     5706.72    289.89 o 
 -15   3   6     8937.24     8647.02    331.46 o 
 -14   3   6    11664.17    10795.71    356.78 o 
 -13   3   6    16370.62    15153.41    411.46 o 
 -12   3   6    20870.02    20134.92    455.26 o 
 -11   3   6    11704.66    11695.78    333.66 o 
 -10   3   6     8041.98     7686.62    258.36 o 
  -9   3   6     5833.90     5838.83    271.66 o 
  -8   3   6     2144.82     1998.03     87.79 o 
  -7   3   6       21.60      -61.47     40.98 o 
  -6   3   6      176.39       59.76     50.55 o 
  -5   3   6     9303.45     9666.31    214.47 o 
  -4   3   6     1740.05     1695.31    100.15 o 
  -3   3   6     2370.64     2266.03    108.52 o 
  -2   3   6    15148.21    14366.51    378.07 o 
  -1   3   6     8518.75     7268.04    229.13 o 
   0   3   6    21249.49    20652.12    347.14 o 
   1   3   6    20956.00    21349.36    533.21 o 
   2   3   6    40229.83    41213.34    889.77 o 
   3   3   6    35846.18    37498.81    817.16 o 
   4   3   6    23482.03    23901.88    552.63 o 
   5   3   6    18938.10    19474.08    393.08 o 
   6   3   6    23878.90    23309.08    778.66 o 
   7   3   6    18245.64    17818.65    489.63 o 
   8   3   6    15955.57    16353.95    476.88 o 
   9   3   6    11564.40    10659.91    382.24 o 
  10   3   6     9809.34     9410.08    310.18 o 
  11   3   6     1899.57     2080.38    210.08 o 
  12   3   6     2992.74     3030.27    239.08 o 
  13   3   6      831.17      658.94    171.03 o 
  14   3   6        1.42     -184.34    122.89 o 
  15   3   6        0.36     -161.75    127.47 o 
  16   3   6      114.51       21.41    270.65 o 
  17   3   6      683.80      622.30    265.29 o 
 -18   4   6      168.90      457.88    251.78 o 
 -17   4   6      588.91      378.38    205.68 o 
 -16   4   6        7.79        9.17    128.44 o 
 -15   4   6        4.70      -68.17    118.68 o 
 -14   4   6       75.96       72.61    145.50 o 
 -13   4   6      202.54      304.78    135.45 o 
 -12   4   6      403.97      537.71    149.78 o 
 -11   4   6      482.60      510.33    131.89 o 
 -10   4   6      379.65      558.94    126.79 o 
  -9   4   6      132.07      368.23    108.05 o 
  -8   4   6      193.10      463.87    106.04 o 
  -7   4   6     1096.78     1443.76    100.27 o 
  -6   4   6       66.64      257.89     90.74 o 
  -5   4   6      750.62      737.28     94.39 o 
  -4   4   6     7021.63     7009.48    202.51 o 
  -3   4   6     6143.07     6566.58    196.27 o 
  -2   4   6      159.15      508.86    214.15 o 
  -1   4   6     3021.65     3218.97    389.67 o 
   0   4   6       49.42      127.57     73.88 o 
   1   4   6        3.20      112.10     67.91 o 
   2   4   6      355.55      328.28    125.71 o 
   3   4   6      458.98      673.18     82.20 o 
   4   4   6     1037.36     1217.40    104.15 o 
   5   4   6      819.76      797.34    136.23 o 
   6   4   6      161.98       56.72     83.79 o 
   7   4   6      234.20      260.37     83.66 o 
   8   4   6       15.07      -97.80     90.84 o 
   9   4   6      651.98      811.36    147.30 o 
  10   4   6       71.16      214.93    121.85 o 
  11   4   6     2356.01     2771.62    225.71 o 
  12   4   6     1461.31     1848.00    226.90 o 
  13   4   6      165.56      505.03    154.00 o 
  14   4   6       74.52      262.18    180.48 o 
  15   4   6        5.64      103.33    152.47 o 
  16   4   6       12.98      172.88    162.49 o 
 -17   5   6     3165.36     3453.50    362.50 o 
 -16   5   6     5205.45     5430.47    314.92 o 
 -15   5   6     5722.09     6251.23    371.19 o 
 -14   5   6     5495.00     5594.36    289.57 o 
 -13   5   6     4366.12     4522.25    254.40 o 
 -12   5   6     2193.90     2127.00    207.76 o 
 -11   5   6     4273.21     4135.43    227.01 o 
 -10   5   6     3606.65     3652.45    210.77 o 
  -9   5   6     2559.97     2388.00    239.21 o 
  -8   5   6      679.18      953.27    167.68 o 
  -7   5   6      135.99       57.45    107.88 o 
  -6   5   6       13.86       14.36     69.66 o 
  -5   5   6     1223.23     1400.70    168.59 o 
  -4   5   6     2225.65     2025.71    226.54 o 
  -3   5   6     5137.45     5055.50    192.13 o 
  -2   5   6     4292.03     4378.70    239.45 o 
  -1   5   6     7103.96     7240.51    449.47 o 
   0   5   6     9067.94     8622.60    254.79 o 
   1   5   6     7614.89     7385.79    253.47 o 
   2   5   6     4770.89     4920.72    317.87 o 
   3   5   6    10030.55     9903.02    265.28 o 
   4   5   6     9750.36     9944.06    294.04 o 
   5   5   6     9700.35    10262.69    466.74 o 
   6   5   6     7462.72     7670.52    528.81 o 
   7   5   6     5703.76     5916.48    246.96 o 
   8   5   6     3393.09     3804.34    299.34 o 
   9   5   6     2670.29     2589.58    213.88 o 
  10   5   6     1350.54     1328.96    174.30 o 
  11   5   6     1361.61     1512.83    184.45 o 
  12   5   6      988.17     1197.99    186.93 o 
  13   5   6       96.15       14.22    126.85 o 
  14   5   6      145.35      173.38    151.41 o 
  15   5   6       42.70      143.18    194.16 o 
 -16   6   6       90.04      152.53    385.69 o 
 -15   6   6        5.33       18.78    218.72 o 
 -14   6   6      145.15      -40.52    182.74 o 
 -13   6   6      823.19      951.99    177.20 o 
 -12   6   6     1142.00      973.58    217.30 o 
 -11   6   6     3146.91     3139.57    300.21 o 
 -10   6   6     3903.40     3697.97    269.62 o 
  -9   6   6     5308.89     4970.07    440.26 o 
  -8   6   6     6608.12     6288.63    345.63 o 
  -7   6   6     7757.31     7106.99    556.13 o 
  -6   6   6    18039.80    17757.80    509.58 o 
  -5   6   6    19398.33    18292.27    509.95 o 
  -4   6   6    13268.16    13002.36    427.28 o 
  -3   6   6     9570.82     9773.58    294.53 o 
  -2   6   6    12518.50    12907.04    441.26 o 
  -1   6   6     9148.58     9775.45    386.92 o 
   0   6   6     6313.95     6308.07    306.82 o 
   1   6   6     3852.16     3467.59    189.86 o 
   2   6   6      386.62      289.03    143.02 o 
   3   6   6     1494.95     1393.09    452.28 o 
   4   6   6      710.94      648.76    131.83 o 
   5   6   6        4.62     -114.12    113.45 o 
   6   6   6     1437.88     1340.03    213.96 o 
   7   6   6     2563.97     2868.41    285.89 o 
   8   6   6     2226.00     2500.40    277.18 o 
   9   6   6     2003.26     1997.98    259.90 o 
  10   6   6     5514.42     5629.61    290.92 o 
  11   6   6     3641.45     3955.93    287.60 o 
  12   6   6     3470.42     4023.39    269.55 o 
  13   6   6     4339.07     4595.56    272.83 o 
 -13   7   6       60.02       -9.77    171.44 o 
 -12   7   6       41.12      153.66    180.81 o 
 -11   7   6      206.94      317.52    304.38 o 
 -10   7   6      422.92      363.01    315.15 o 
  -9   7   6      107.32       84.97    144.44 o 
  -8   7   6       40.97      132.15    136.91 o 
  -7   7   6      240.05      438.56    170.20 o 
  -6   7   6      460.31      279.62    143.65 o 
  -5   7   6       20.90      -32.46    104.41 o 
  -4   7   6     1009.09     1106.13    184.70 o 
  -3   7   6      663.17      753.73    131.59 o 
  -2   7   6        0.67      122.05    158.26 o 
  -1   7   6       72.76      228.43    198.45 o 
   0   7   6       52.28      445.07    118.19 o 
   1   7   6        2.04      282.73    165.69 o 
   2   7   6       60.12      527.82    165.37 o 
   3   7   6      725.66     1166.24    166.08 o 
   4   7   6      304.02      802.49    191.61 o 
   5   7   6       42.97      418.55    166.13 o 
   6   7   6       13.31      338.49    167.17 o 
   7   7   6      125.91      114.11    156.03 o 
   8   7   6       50.28      167.45    156.01 o 
   9   7   6       37.86      204.64    176.92 o 
  10   7   6        4.35      -94.77    174.60 o 
  11   7   6        3.15     -250.09    195.74 o 
 -10   8   6     2875.80     2795.74    317.37 o 
  -9   8   6     4965.08     5172.34    346.41 o 
  -8   8   6     5102.95     5164.00    549.64 o 
  -7   8   6     6535.69     5983.76    439.42 o 
  -6   8   6     4692.69     4310.17    301.22 o 
  -5   8   6     2940.86     3503.94    305.98 o 
  -4   8   6     5521.33     4759.32    465.17 o 
  -3   8   6     5164.79     4619.06    466.43 o 
  -2   8   6     4240.25     4433.30    381.75 o 
  -1   8   6     4032.38     4045.96    305.05 o 
   0   8   6     2485.39     2508.84    283.87 o 
   1   8   6     2306.22     2706.99    701.68 o 
   2   8   6     2229.66     2110.23    385.41 o 
   3   8   6      146.02       61.11    152.60 o 
   4   8   6       14.76       -2.91    136.18 o 
   5   8   6       38.47      -57.81    135.92 o 
   6   8   6      235.00      211.37    177.20 o 
   7   8   6      206.52       89.53    171.34 o 
   8   8   6     1872.23     1992.02    678.84 o 
  -4   9   6        8.11     -262.52    175.02 o 
  -3   9   6      377.40       34.12    240.73 o 
  -2   9   6     1283.43     1234.05    346.03 o 
  -1   9   6     1777.84     1476.05    366.55 o 
   0   9   6     1821.31     1808.69    390.20 o 
   1   9   6     1635.37     1378.08    368.22 o 
   2   9   6     2045.18     2715.67    429.79 o 
 -20   1   7     2844.88     2540.25    342.11 o 
 -19   1   7     3795.91     3285.16    373.38 o 
 -18   1   7     5362.36     5408.61    419.64 o 
 -17   1   7     5751.14     6134.77    698.70 o 
 -16   1   7     8379.74     8592.41    325.09 o 
 -15   1   7     8729.09     8757.14    332.32 o 
 -14   1   7     8104.23     8094.81    254.45 o 
 -13   1   7     8427.28     8511.66    215.26 o 
 -12   1   7     8332.57     7853.60    230.62 o 
 -11   1   7     5368.23     4931.37    131.32 o 
 -10   1   7     4377.01     4071.53    116.97 o 
  -9   1   7     7493.95     7072.56    141.52 o 
  -8   1   7     5047.44     5469.31    122.60 o 
  -7   1   7     3459.62     3627.29     99.80 o 
  -6   1   7      288.25      276.84     46.88 o 
  -5   1   7     3810.24     3840.84     93.02 o 
  -4   1   7    20277.33    21086.67    301.12 o 
  -3   1   7    13467.89    13782.44    177.98 o 
  -2   1   7     4542.59     4729.73    142.80 o 
  -1   1   7     7649.72     7376.22    175.86 o 
   0   1   7    16857.17    17595.60    286.18 o 
   1   1   7    22097.44    21900.65    325.25 o 
   2   1   7    25370.44    25821.80    459.07 o 
   3   1   7    36330.82    36307.04    770.47 o 
   4   1   7    26834.01    26260.48    340.22 o 
   5   1   7    28639.70    27740.49    597.20 o 
   6   1   7    22666.71    22397.58    333.12 o 
   7   1   7    13674.13    13222.04    256.25 o 
   8   1   7    12382.22    11999.51    254.64 o 
   9   1   7     5533.72     5394.56    185.63 o 
  10   1   7     3231.12     3071.92    211.16 o 
  11   1   7      188.62       94.01     88.26 o 
  12   1   7      140.74       85.26    130.59 o 
  13   1   7      180.22       50.04    128.72 o 
  14   1   7       62.95     -267.60    178.40 o 
  15   1   7      104.43       47.87    233.73 o 
  16   1   7      381.74      136.34    238.77 o 
  17   1   7      939.85      753.80    294.49 o 
  18   1   7     1506.56      987.49    312.81 o 
 -20   2   7      824.08      309.72    287.22 o 
 -19   2   7      615.97      500.10    270.00 o 
 -18   2   7      514.25      422.67    219.76 o 
 -17   2   7      110.90       23.49    203.55 o 
 -16   2   7      111.79      -90.82    150.80 o 
 -15   2   7        9.28     -126.74     89.56 o 
 -14   2   7     2422.83     2433.22    179.91 o 
 -13   2   7     7960.44     7124.59    238.46 o 
 -12   2   7     8120.87     7596.94    234.56 o 
 -11   2   7     8797.82     8021.94    196.43 o 
 -10   2   7    14464.31    14282.60    258.58 o 
  -9   2   7    14251.84    13613.19    194.61 o 
  -8   2   7    28443.26    28586.80    302.62 o 
  -7   2   7    26669.19    27475.79    290.86 o 
  -6   2   7    33830.75    35034.46    373.72 o 
  -5   2   7    20184.63    21081.23    258.34 o 
  -4   2   7    42237.29    44581.95    476.73 o 
  -3   2   7    25139.87    25463.94    309.77 o 
  -2   2   7    18129.04    19349.26    250.02 o 
  -1   2   7    16127.36    17666.47    301.89 o 
   0   2   7    36531.55    37098.68    494.73 o 
   1   2   7     7282.28     7334.43    218.29 o 
   2   2   7       20.84        3.93     38.78 o 
   3   2   7     6337.85     6403.40    180.26 o 
   4   2   7     6712.53     7111.02    143.32 o 
   5   2   7     1700.93     1774.22    103.22 o 
   6   2   7     1681.34     1744.70    110.94 o 
   7   2   7     2844.39     2408.27    127.77 o 
   8   2   7     3676.92     3653.96    151.63 o 
   9   2   7     9013.36     8691.06    274.58 o 
  10   2   7     7353.48     6743.39    268.71 o 
  11   2   7     7944.18     7763.89    342.84 o 
  12   2   7    10585.75    10529.27    352.32 o 
  13   2   7     8905.68     8713.60    376.47 o 
  14   2   7     9538.21     8815.99    347.79 o 
  15   2   7     4916.52     4372.12    271.86 o 
  16   2   7     3340.22     3437.11    378.85 o 
  17   2   7     2395.92     2195.94    354.02 o 
 -19   3   7     1456.70     2705.90    671.08 o 
 -18   3   7      256.19      674.67    296.04 o 
 -17   3   7      440.46      268.71    206.57 o 
 -16   3   7      991.02     1172.40    178.48 o 
 -15   3   7      385.92      459.43    254.23 o 
 -14   3   7     1099.29     1348.28    238.88 o 
 -13   3   7      941.74     1126.32    177.81 o 
 -12   3   7       64.34      303.39    186.01 o 
 -11   3   7      194.32      394.71    122.90 o 
 -10   3   7      404.68      436.44    115.77 o 
  -9   3   7      339.13      347.45    103.63 o 
  -8   3   7      328.54      227.58     57.53 o 
  -7   3   7      739.09      703.78     74.85 o 
  -6   3   7     1655.41     1703.13     95.37 o 
  -5   3   7     1874.50     1995.38    108.60 o 
  -4   3   7     6305.37     6435.52    155.78 o 
  -3   3   7     1419.21     1556.89     90.72 o 
  -2   3   7     2063.12     2069.82    120.54 o 
  -1   3   7    10709.59    11467.33    254.32 o 
   0   3   7      636.09      692.45     89.75 o 
   1   3   7     3347.39     3692.77    149.73 o 
   2   3   7     2571.00     2903.71    141.88 o 
   3   3   7     1004.17     1313.80     83.33 o 
   4   3   7     1503.66     1666.49     88.33 o 
   5   3   7     1247.09     1468.93     89.71 o 
   6   3   7     1248.13     1576.99    114.80 o 
   7   3   7     1049.07     1219.12    148.15 o 
   8   3   7     1025.59     1377.50    124.20 o 
   9   3   7      506.32      673.35    194.68 o 
  10   3   7      105.14      142.38    113.95 o 
  11   3   7     4546.80     4520.46    323.25 o 
  12   3   7      278.26      341.64    138.27 o 
  13   3   7        1.88     -154.46    108.81 o 
  14   3   7      184.76      -59.81    136.48 o 
  15   3   7       85.04     -190.12    126.74 o 
  16   3   7      136.15      -72.98    141.30 o 
  17   3   7      157.57        3.26    312.86 o 
 -18   4   7      292.13      559.34    253.08 o 
 -17   4   7       13.59     -157.32    138.11 o 
 -16   4   7       22.74       -1.87    140.43 o 
 -15   4   7     1757.77     1708.72    207.98 o 
 -14   4   7      926.78     1079.57    172.80 o 
 -13   4   7     2287.14     2593.25    227.85 o 
 -12   4   7     5979.22     5468.01    256.54 o 
 -11   4   7    10994.73    10200.93    319.32 o 
 -10   4   7    12566.18    12150.21    336.03 o 
  -9   4   7    14811.66    13985.64    347.93 o 
  -8   4   7    19693.80    18989.09    397.42 o 
  -7   4   7    21718.58    21491.13    377.93 o 
  -6   4   7    23801.01    23326.16    399.75 o 
  -5   4   7    34095.45    35611.20   2238.04 o 
  -4   4   7     1293.66      886.76     99.93 o 
  -3   4   7    18481.88    17421.97    603.70 o 
  -2   4   7    20926.10    20164.64    720.91 o 
  -1   4   7     4778.19     4048.25    171.04 o 
   0   4   7     4023.90     4002.82    261.15 o 
   1   4   7     2671.58     2361.12    136.41 o 
   2   4   7      825.57      963.67    227.09 o 
   3   4   7      899.84      934.12     95.09 o 
   4   4   7      198.39      110.84     71.37 o 
   5   4   7      875.08      845.83     98.60 o 
   6   4   7     2151.57     2013.08    131.80 o 
   7   4   7     2342.89     2408.11    143.45 o 
   8   4   7     3249.12     3084.74    196.17 o 
   9   4   7     5069.78     5055.85    241.09 o 
  10   4   7    10059.46     9659.32    471.43 o 
  11   4   7     8065.32     7911.22    310.48 o 
  12   4   7    12067.58    12524.48    456.72 o 
  13   4   7     8437.11     8184.28    584.33 o 
  14   4   7     4167.77     4329.95    284.65 o 
  15   4   7     6907.63     7134.97    390.89 o 
  16   4   7     4386.68     4655.66    322.56 o 
 -17   5   7      856.24     1092.29    211.03 o 
 -16   5   7     3230.88     3426.12    276.97 o 
 -15   5   7     1978.65     2005.05    258.20 o 
 -14   5   7     2474.59     3170.36    262.17 o 
 -13   5   7     2599.17     2805.13    237.46 o 
 -12   5   7      686.68      759.30    149.91 o 
 -11   5   7      107.43      141.65    110.54 o 
 -10   5   7      447.49      385.19    120.60 o 
  -9   5   7     1355.25     1450.47    203.74 o 
  -8   5   7      470.14      612.95    148.73 o 
  -7   5   7       45.11        4.84    107.73 o 
  -6   5   7      141.52       26.81     71.05 o 
  -5   5   7       37.79       96.04     76.90 o 
  -4   5   7      244.55      329.21     88.28 o 
  -3   5   7       19.13       63.61     69.90 o 
  -2   5   7     1886.57     1937.90    220.37 o 
  -1   5   7     6246.59     5950.72    221.55 o 
   0   5   7      412.05      661.25    110.15 o 
   1   5   7     3638.50     3664.47    181.94 o 
   2   5   7     4820.30     4814.24    357.76 o 
   3   5   7     7914.84     7895.33    405.18 o 
   4   5   7     6552.93     6604.02    245.03 o 
   5   5   7     6412.59     7095.22    255.65 o 
   6   5   7     6213.34     6660.20    334.13 o 
   7   5   7     6104.19     6095.51    251.93 o 
   8   5   7     4219.82     4213.73    221.61 o 
   9   5   7     1715.89     2049.99    189.27 o 
  10   5   7      456.82      391.32    130.15 o 
  11   5   7     2281.53     2588.69    225.49 o 
  12   5   7      138.20      289.78    189.48 o 
  13   5   7        1.47      -32.86    140.92 o 
  14   5   7        3.23        4.56    183.89 o 
  15   5   7        1.40      -38.90    255.59 o 
 -16   6   7       65.30      -12.37    212.32 o 
 -15   6   7        2.08       17.03    165.31 o 
 -14   6   7      168.05      239.49    126.83 o 
 -13   6   7        7.93        0.60    154.09 o 
 -12   6   7      161.36       28.02    156.07 o 
 -11   6   7      327.36      561.12    172.47 o 
 -10   6   7      513.61      570.98    164.30 o 
  -9   6   7      828.31      878.70    185.29 o 
  -8   6   7     1621.94     1994.71    304.75 o 
  -7   6   7       44.26      176.81    129.47 o 
  -6   6   7      290.92      445.99    148.09 o 
  -5   6   7     2184.03     2860.43    251.85 o 
  -4   6   7     6145.01     6886.09    249.36 o 
  -3   6   7     1890.89     2248.14    165.09 o 
  -2   6   7      109.04      426.25    146.09 o 
  -1   6   7     1016.95      986.54    222.46 o 
   0   6   7       89.16       94.18     97.46 o 
   1   6   7       69.99       52.60     93.58 o 
   2   6   7     1198.03     1492.42    226.92 o 
   3   6   7      807.02      916.60    144.38 o 
   4   6   7      233.02      126.21    103.05 o 
   5   6   7       84.66       89.93    129.10 o 
   6   6   7       64.61      113.20    129.24 o 
   7   6   7     1843.53     2105.27    262.84 o 
   8   6   7     1315.43     1330.03    227.38 o 
   9   6   7      570.66      718.77    194.80 o 
  10   6   7      582.50      892.29    193.93 o 
  11   6   7      507.49      942.89    174.28 o 
  12   6   7       44.05      433.34    141.89 o 
  13   6   7      525.67      605.64    248.28 o 
 -13   7   7     3738.01     3720.62    363.02 o 
 -12   7   7     4478.93     3996.11    337.16 o 
 -11   7   7     5093.13     4951.90    342.08 o 
 -10   7   7     3614.03     3298.31    315.72 o 
  -9   7   7      691.70      461.57    175.48 o 
  -8   7   7      351.93      149.89    150.08 o 
  -7   7   7       61.28     -114.87    109.31 o 
  -6   7   7       99.83      -90.52    107.21 o 
  -5   7   7      595.34      393.13    142.45 o 
  -4   7   7     1919.02     2210.43    236.59 o 
  -3   7   7     4922.21     4937.36    230.83 o 
  -2   7   7     5563.16     5031.36    376.30 o 
  -1   7   7     7431.71     7822.92    436.35 o 
   0   7   7    10822.88    11192.27    516.15 o 
   1   7   7    13295.15    14531.22    518.35 o 
   2   7   7    13765.66    14092.32   1214.01 o 
   3   7   7     8910.03    10041.96    385.69 o 
   4   7   7    10946.85    11539.30    638.93 o 
   5   7   7     9520.56     9643.16    504.42 o 
   6   7   7     8125.87     8053.96    422.83 o 
   7   7   7     3505.94     3940.00    338.40 o 
   8   7   7     4939.56     4692.60    344.69 o 
   9   7   7     2421.04     2634.12    555.77 o 
  10   7   7     1159.71     1060.47    253.42 o 
  11   7   7      761.03      637.82    230.34 o 
 -10   8   7      701.20      880.27    339.33 o 
  -9   8   7      787.29     1124.35    346.87 o 
  -8   8   7     1635.44     2151.47    424.56 o 
  -7   8   7      202.06      268.99    227.33 o 
  -6   8   7      743.95      969.03    306.05 o 
  -5   8   7     2805.74     3371.97    483.39 o 
  -4   8   7      750.27      710.70    285.53 o 
  -3   8   7     1099.40     1490.29    361.10 o 
  -2   8   7      845.40     1068.18    186.30 o 
  -1   8   7      858.13      912.54    529.63 o 
   0   8   7      250.11      232.07    159.66 o 
   1   8   7      153.59      145.53    156.86 o 
   2   8   7      265.96       -1.88    194.68 o 
   3   8   7      122.69      103.58    152.74 o 
   4   8   7      129.57     -105.58    141.39 o 
   5   8   7        4.17     -109.18    141.42 o 
   6   8   7      127.01       55.07    155.01 o 
   7   8   7      387.93      260.61    191.91 o 
   8   8   7      261.56      389.27    191.87 o 
  -4   9   7       57.97      546.88    574.33 o 
  -3   9   7      258.94      171.87    268.78 o 
  -2   9   7      672.30      629.70    297.88 o 
  -1   9   7     1311.30     1727.25    377.85 o 
   0   9   7     2011.72     2696.92    324.18 o 
   1   9   7     1406.27     1950.39    419.51 o 
 -20   0   8     1007.78      858.91    425.37 o 
 -19   0   8      543.40      315.68    359.85 o 
 -18   0   8      492.24      203.07    345.82 o 
 -17   0   8      291.46       60.71    299.35 o 
 -16   0   8      789.33      530.26    344.15 o 
 -15   0   8     6796.65     7005.00    344.88 o 
 -14   0   8     8559.95     7874.69    362.06 o 
 -13   0   8     8457.11     8624.36    350.01 o 
 -12   0   8    16093.78    16841.42    481.44 o 
 -11   0   8     7270.36     7112.35    225.34 o 
 -10   0   8    20838.39    22100.33    384.98 o 
  -9   0   8    27033.92    28771.27    439.80 o 
  -8   0   8     9847.16     8714.50    215.38 o 
  -7   0   8    28584.60    28216.47    408.00 o 
  -6   0   8    66721.81    66522.08    753.35 o 
  -5   0   8    84458.37    88512.33    940.35 o 
  -4   0   8    38625.54    40645.12    517.56 o 
  -3   0   8     7958.66     7305.38    156.27 o 
  -2   0   8     5312.17     4617.80    185.35 o 
  -1   0   8     2151.69     2062.04    143.81 o 
   0   0   8     2792.28     2566.41     91.81 o 
   1   0   8     7693.55     7969.35    191.64 o 
   2   0   8    12231.89    12256.16    265.44 o 
   3   0   8      133.59       61.94     65.32 o 
   4   0   8       12.92       88.70     88.24 o 
   5   0   8     8810.15     9355.85    284.00 o 
   6   0   8    17329.69    18362.76    429.57 o 
   7   0   8     7331.58     6842.82    326.69 o 
   8   0   8    17406.38    17078.25    446.67 o 
   9   0   8    16831.57    16253.61    451.87 o 
  10   0   8    18258.06    17669.79    492.59 o 
  11   0   8    12851.19    12018.60    420.24 o 
  12   0   8    10307.59    10673.43    408.64 o 
  13   0   8    15214.54    15788.42    795.73 o 
  14   0   8    11836.07    11481.71    706.97 o 
  15   0   8     6514.79     6940.31    579.48 o 
  16   0   8     5360.70     5843.54    553.10 o 
  17   0   8     3030.94     3676.78    574.45 o 
  18   0   8     1948.11     1856.42    499.90 o 
 -20   1   8      996.07      899.04    529.11 o 
 -19   1   8     1122.52     1216.55    299.62 o 
 -18   1   8     2177.28     2370.63    328.41 o 
 -17   1   8     3741.97     4396.71    391.85 o 
 -16   1   8     3341.74     3621.80    283.86 o 
 -15   1   8     2063.50     2160.14    218.94 o 
 -14   1   8     1011.44     1232.15    152.18 o 
 -13   1   8       73.58       10.63     83.49 o 
 -12   1   8     1062.21     1098.02    113.15 o 
 -11   1   8      163.87      106.68     58.75 o 
 -10   1   8     1508.64     1560.78     89.03 o 
  -9   1   8      948.52      956.85     74.48 o 
  -8   1   8      662.50      746.70     68.15 o 
  -7   1   8      147.42      165.37     48.49 o 
  -6   1   8     5062.42     5132.38    113.06 o 
  -5   1   8     4096.00     4579.80    101.94 o 
  -4   1   8     1845.43     1894.81     71.70 o 
  -3   1   8      649.81      606.97     53.12 o 
  -2   1   8      121.84      144.12     57.85 o 
  -1   1   8      218.20      229.95     64.83 o 
   0   1   8       41.59       49.13     54.80 o 
   1   1   8     1531.63     1435.80     72.89 o 
   2   1   8     8994.36     9190.51    152.09 o 
   3   1   8     5022.96     5829.54    157.55 o 
   4   1   8    15764.18    16727.47    514.95 o 
   5   1   8     2056.38     2114.44    117.47 o 
   6   1   8      816.56      855.72     93.95 o 
   7   1   8     1664.29     1925.68    145.44 o 
   8   1   8     3601.80     3403.36    150.92 o 
   9   1   8     2637.83     3041.38    169.26 o 
  10   1   8      879.97     1077.94    128.63 o 
  11   1   8     1329.86     1432.45    145.28 o 
  12   1   8     1709.02     1794.10    201.55 o 
  13   1   8      242.38       29.95    136.09 o 
  14   1   8       63.37     -276.76    184.50 o 
  15   1   8      111.85      185.33    230.14 o 
  16   1   8      329.05       43.61    233.98 o 
  17   1   8      362.23     -251.18    240.84 o 
 -20   2   8      291.82      -87.28    376.29 o 
 -19   2   8       14.13     -187.46    395.34 o 
 -18   2   8       17.90      -39.66    133.29 o 
 -17   2   8      111.10      107.42    144.63 o 
 -16   2   8      397.61      436.29    144.53 o 
 -15   2   8        7.28      -57.03     98.41 o 
 -14   2   8      821.87      743.00    131.59 o 
 -13   2   8     3765.80     3627.10    190.95 o 
 -12   2   8     4551.73     4292.50    221.25 o 
 -11   2   8     5828.39     5757.68    178.06 o 
 -10   2   8     5235.35     5216.94    162.02 o 
  -9   2   8     8054.49     7642.57    151.96 o 
  -8   2   8    11872.29    12226.50    187.92 o 
  -7   2   8    11304.80    10989.14    174.12 o 
  -6   2   8     1946.11     1880.57     92.10 o 
  -5   2   8     1606.35     1628.99     83.84 o 
  -4   2   8     9045.44     8978.63    174.33 o 
  -3   2   8    15776.16    15822.33    229.09 o 
  -2   2   8    15686.49    16710.14    227.72 o 
  -1   2   8    11741.23    12363.94    253.03 o 
   0   2   8     1650.91     1691.73    113.78 o 
   1   2   8      621.35      564.95     55.51 o 
   2   2   8     1693.18     1801.44     78.50 o 
   3   2   8      526.26      678.43     65.75 o 
   4   2   8     2381.72     2356.78     96.89 o 
   5   2   8       27.23      -22.16     57.26 o 
   6   2   8      138.35       83.03     64.29 o 
   7   2   8     2421.22     2398.36    133.19 o 
   8   2   8     3788.41     3870.54    162.06 o 
   9   2   8     2995.75     3058.59    156.76 o 
  10   2   8     3973.56     3851.06    223.09 o 
  11   2   8    10079.26     9943.53    552.77 o 
  12   2   8     5117.37     4997.24    259.12 o 
  13   2   8     3080.67     3093.54    239.74 o 
  14   2   8     2016.11     1971.62    294.37 o 
  15   2   8     1530.07     1364.44    211.13 o 
  16   2   8     1698.87     1305.88    303.98 o 
  17   2   8     1578.76     1509.35    334.01 o 
 -19   3   8     5213.65     5872.74    399.46 o 
 -18   3   8     5574.37     5835.27    388.46 o 
 -17   3   8     5214.37     5558.82    288.37 o 
 -16   3   8     5353.03     5174.16    236.10 o 
 -15   3   8    10380.77    10096.18    300.79 o 
 -14   3   8    10729.32    10166.73    295.57 o 
 -13   3   8    10890.26    10134.53    291.92 o 
 -12   3   8    11700.05    11363.39    296.04 o 
 -11   3   8    12436.46    11938.40    292.99 o 
 -10   3   8     3512.18     3218.71    164.25 o 
  -9   3   8     1123.26     1179.55    139.08 o 
  -8   3   8      520.09      524.35     68.88 o 
  -7   3   8      518.05      459.27     66.72 o 
  -6   3   8     2552.05     2279.28     99.31 o 
  -5   3   8     2180.17     1994.44    102.46 o 
  -4   3   8      640.18      522.21     68.45 o 
  -3   3   8    25730.47    26568.53    346.35 o 
  -2   3   8    20549.88    21225.32    296.63 o 
  -1   3   8    18265.30    17330.15    332.18 o 
   0   3   8    46283.25    45910.30    619.17 o 
   1   3   8    33973.28    34303.17    505.35 o 
   2   3   8    33418.21    33509.73    907.48 o 
   3   3   8    31114.41    31798.22    444.81 o 
   4   3   8    31028.45    29380.01    345.95 o 
   5   3   8    18023.74    17775.64    408.95 o 
   6   3   8    16318.86    16483.35    590.65 o 
   7   3   8    11843.83    11419.70    390.88 o 
   8   3   8     5621.07     5347.58    212.82 o 
   9   3   8     5917.06     5724.93    243.16 o 
  10   3   8     2602.02     2445.26    210.85 o 
  11   3   8     1835.02     1616.12    193.95 o 
  12   3   8        2.12     -162.50    108.34 o 
  13   3   8      341.30      286.18    149.93 o 
  14   3   8      314.35      141.39    149.85 o 
  15   3   8      341.06      282.29    160.49 o 
  16   3   8      963.88      940.99    201.55 o 
 -18   4   8      204.98      212.15    192.41 o 
 -17   4   8       42.11       14.73    210.39 o 
 -16   4   8      187.25       69.49    171.35 o 
 -15   4   8        0.99     -143.38    118.38 o 
 -14   4   8      317.93      373.69    162.43 o 
 -13   4   8     1313.99     1576.22    278.88 o 
 -12   4   8     1692.37     1738.34    188.35 o 
 -11   4   8       91.75      222.12    117.97 o 
 -10   4   8      154.65      309.42    121.13 o 
  -9   4   8      700.89      997.45    138.44 o 
  -8   4   8      655.46     1100.22    132.89 o 
  -7   4   8      421.11      697.96     98.91 o 
  -6   4   8     1355.41     1685.45    111.87 o 
  -5   4   8     2194.69     2212.82    118.65 o 
  -4   4   8      337.58      379.07     70.76 o 
  -3   4   8     3154.02     2999.93    124.64 o 
  -2   4   8      839.20     1147.10    122.45 o 
  -1   4   8      378.89      401.15     87.52 o 
   0   4   8       25.51       -1.47     69.66 o 
   1   4   8       34.52      -18.30     66.02 o 
   2   4   8      974.83      986.46    142.78 o 
   3   4   8      783.93      905.01     95.29 o 
   4   4   8      451.75      443.70     85.20 o 
   5   4   8      115.39       89.51     71.11 o 
   6   4   8       90.93       66.66     75.15 o 
   7   4   8       39.66       96.10     82.42 o 
   8   4   8     1011.77     1265.93    162.44 o 
   9   4   8      226.46      378.48    125.83 o 
  10   4   8      783.35     1055.46    216.51 o 
  11   4   8     3394.95     3623.36    292.72 o 
  12   4   8      605.97     1077.19    181.87 o 
  13   4   8      425.92      500.23    160.08 o 
  14   4   8       89.14      273.14    148.10 o 
  15   4   8       16.28      252.40    167.60 o 
  16   4   8      104.20      469.46    206.09 o 
 -17   5   8     4138.38     4410.42    271.68 o 
 -16   5   8     4344.69     4485.73    294.75 o 
 -15   5   8     3322.35     3184.99    449.26 o 
 -14   5   8     3355.96     3462.94    254.63 o 
 -13   5   8     3542.11     3553.16    250.98 o 
 -12   5   8     2012.38     2081.45    205.80 o 
 -11   5   8     1487.48     1560.51    185.95 o 
 -10   5   8     2077.04     1715.44    249.53 o 
  -9   5   8     2016.36     2305.91    233.36 o 
  -8   5   8      558.30      441.69    138.18 o 
  -7   5   8        6.50      -32.61    105.44 o 
  -6   5   8       38.36       15.57     74.17 o 
  -5   5   8     3956.81     3861.45    177.79 o 
  -4   5   8     9891.40     9239.90    225.45 o 
  -3   5   8     3943.99     3577.70    220.29 o 
  -2   5   8     7376.73     7085.96    326.30 o 
  -1   5   8    12631.11    12584.94    560.24 o 
   0   5   8     9239.23     9396.20    276.38 o 
   1   5   8    10968.04    10303.87    362.96 o 
   2   5   8     9275.15     9395.63    377.85 o 
   3   5   8     9322.78     9177.85    366.19 o 
   4   5   8     8766.92     8945.24    729.90 o 
   5   5   8     9156.51     9757.82    356.49 o 
   6   5   8     6298.46     5980.36    320.37 o 
   7   5   8     6359.43     6654.23    469.48 o 
   8   5   8     1099.85     1283.08    157.37 o 
   9   5   8     1244.48     1143.04    161.81 o 
  10   5   8     1039.34      868.68    172.13 o 
  11   5   8       93.89       -0.13    114.44 o 
  12   5   8      199.49      247.30    261.60 o 
  13   5   8       17.07       69.86    137.95 o 
  14   5   8      142.94       23.88    178.91 o 
 -16   6   8      131.19      101.89    284.44 o 
 -15   6   8      839.77      975.57    260.24 o 
 -14   6   8     1880.01     1955.46    349.55 o 
 -13   6   8     2506.16     2489.81    298.80 o 
 -12   6   8     3360.58     3179.10    309.90 o 
 -11   6   8     4746.71     4578.22    304.40 o 
 -10   6   8     5378.88     5640.97    352.44 o 
  -9   6   8     6027.35     5679.75    549.85 o 
  -8   6   8     5347.55     4537.77    276.80 o 
  -7   6   8    13172.08    12516.25    624.17 o 
  -6   6   8     6501.27     6166.07    299.32 o 
  -5   6   8     5501.40     5285.38    282.83 o 
  -4   6   8    20448.41    18500.76    459.69 o 
  -3   6   8     4240.71     4098.83    174.27 o 
  -2   6   8     5337.16     4983.19    228.65 o 
  -1   6   8     3681.36     3327.11    221.34 o 
   0   6   8     1563.67     1662.48    249.03 o 
   1   6   8      573.69      592.21    130.90 o 
   2   6   8      853.16      789.65    164.55 o 
   3   6   8      129.04       16.51     98.30 o 
   4   6   8      269.36      127.19    102.85 o 
   5   6   8     1884.84     1759.68    238.68 o 
   6   6   8     3387.13     3331.43    285.89 o 
   7   6   8     4173.66     4031.43    359.14 o 
   8   6   8     2598.67     2422.13    288.14 o 
   9   6   8     4415.91     4431.95    484.01 o 
  10   6   8     4932.69     4605.34    648.87 o 
  11   6   8     3793.48     3924.93    346.08 o 
  12   6   8     3821.91     3872.57    376.64 o 
  13   6   8     4656.74     4784.82    404.35 o 
 -13   7   8       32.30       69.92    261.66 o 
 -12   7   8       11.03     -206.00    235.91 o 
 -11   7   8      348.97      126.03    265.01 o 
 -10   7   8      378.32      270.67    249.94 o 
  -9   7   8      299.51      123.72    221.47 o 
  -8   7   8      629.77      308.56    271.50 o 
  -7   7   8      115.12      -10.68    210.81 o 
  -6   7   8       99.99       15.49    211.86 o 
  -5   7   8       86.99       13.61    188.20 o 
  -4   7   8      389.01      507.01    158.65 o 
  -3   7   8      164.29      313.53    110.94 o 
  -2   7   8       25.10      294.12    110.50 o 
  -1   7   8      111.92      471.23    123.10 o 
   0   7   8      133.80      816.13    192.82 o 
   1   7   8      236.73      811.84    185.93 o 
   2   7   8      121.58      663.93    182.13 o 
   3   7   8       91.40      743.48    150.35 o 
   4   7   8      571.10      809.93    268.57 o 
   5   7   8      126.58      481.63    179.49 o 
   6   7   8        0.10      359.07    175.04 o 
   7   7   8       81.86      113.09    159.83 o 
   8   7   8      458.80      620.76    216.34 o 
   9   7   8        4.99      -20.81    157.27 o 
  10   7   8      110.03      141.69    192.36 o 
 -10   8   8     4961.96     5145.78    537.61 o 
  -9   8   8     5814.78     5641.52    559.59 o 
  -8   8   8     5309.50     4696.52    494.90 o 
  -7   8   8     3758.55     3791.51    504.95 o 
  -6   8   8     4953.09     4030.37    447.38 o 
  -5   8   8     4655.08     5162.38    329.14 o 
  -4   8   8     2348.64     3171.01    621.76 o 
  -3   8   8     3225.66     3972.84    308.23 o 
  -2   8   8     3063.25     3126.74    314.67 o 
  -1   8   8     2527.76     2485.05    292.61 o 
   0   8   8     1382.97     1612.08    618.85 o 
   1   8   8      705.76      724.46    206.03 o 
   2   8   8       30.04     -104.05    196.58 o 
   3   8   8       38.05      -33.65    145.16 o 
   4   8   8       70.80       12.16    138.62 o 
   5   8   8      317.87      302.12    180.75 o 
   6   8   8      680.16      388.60    178.37 o 
   7   8   8      850.24      677.69    289.94 o 
  -2   9   8     2229.02     2373.59    423.09 o 
  -1   9   8     2083.71     2264.52    427.70 o 
 -20   1   9     4304.81     4534.13    422.15 o 
 -19   1   9     6100.34     6219.75    416.15 o 
 -18   1   9     5302.27     5333.01    376.34 o 
 -17   1   9     7221.54     7175.84    311.22 o 
 -16   1   9     6350.71     6555.69    292.63 o 
 -15   1   9     5500.02     5380.99    291.85 o 
 -14   1   9     7184.77     7782.18    507.91 o 
 -13   1   9     5562.70     5446.15    189.53 o 
 -12   1   9     1566.76     1862.64    131.79 o 
 -11   1   9      951.49      956.96     86.06 o 
 -10   1   9      731.48      765.43     75.83 o 
  -9   1   9      286.90      287.14     59.45 o 
  -8   1   9      111.72       31.54     48.43 o 
  -7   1   9     1532.04     1779.73     83.75 o 
  -6   1   9     8777.58     8970.82    149.70 o 
  -5   1   9    14623.48    14957.96    214.85 o 
  -4   1   9    20211.59    20301.35    305.99 o 
  -3   1   9    12494.81    12219.58    171.22 o 
  -2   1   9    17562.27    17352.93    617.47 o 
  -1   1   9    16201.71    16216.17    294.13 o 
   0   1   9    10713.16    10255.47    229.12 o 
   1   1   9    23618.23    23180.57    417.08 o 
   2   1   9    31960.69    32510.38    341.37 o 
   3   1   9    33347.37    33703.48    602.19 o 
   4   1   9    14112.33    13747.15    433.97 o 
   5   1   9    25224.50    23572.04    346.37 o 
   6   1   9    10189.88     9855.76    221.07 o 
   7   1   9     4543.25     3955.79    156.67 o 
   8   1   9     5391.65     4792.49    217.92 o 
   9   1   9     1239.52     1415.18    138.41 o 
  10   1   9       94.51       17.75     94.01 o 
  11   1   9       98.52       32.58     92.84 o 
  12   1   9      143.88       11.10    126.46 o 
  13   1   9      209.36       60.92    143.28 o 
  14   1   9      576.11      563.91    236.37 o 
  15   1   9     1222.87      810.70    447.98 o 
  16   1   9     1667.67     1276.38    302.63 o 
  17   1   9     2360.03     2204.77    357.49 o 
 -20   2   9      132.45       -5.74    224.71 o 
 -19   2   9       13.91     -256.07    228.40 o 
 -18   2   9        2.01      -54.92    149.16 o 
 -17   2   9        9.06      -41.46    132.32 o 
 -16   2   9       79.10       53.28    195.52 o 
 -15   2   9      794.12      947.50    153.93 o 
 -14   2   9     1022.09     1272.39    153.33 o 
 -13   2   9     3452.60     3671.06    215.11 o 
 -12   2   9     8647.38     9213.60    228.29 o 
 -11   2   9    20804.65    21835.20    712.63 o 
 -10   2   9     6986.55     6936.98    185.09 o 
  -9   2   9    12507.51    12262.98    198.03 o 
  -8   2   9    22690.85    22854.19    275.68 o 
  -7   2   9    14949.18    15219.08    213.20 o 
  -6   2   9    40607.14    40910.12    430.76 o 
  -5   2   9    41905.39    42923.21    490.21 o 
  -4   2   9    16253.69    16537.87    316.01 o 
  -3   2   9    31190.45    31552.52    373.26 o 
  -2   2   9    10710.76    10747.50    173.15 o 
  -1   2   9     9049.78     9173.21    224.72 o 
   0   2   9    16281.02    18179.37    327.83 o 
   1   2   9     1513.87     1469.29     74.74 o 
   2   2   9      452.56      587.39     61.13 o 
   3   2   9     2716.64     2970.89    101.84 o 
   4   2   9     6418.74     6294.82    170.44 o 
   5   2   9     4726.05     4432.84    149.13 o 
   6   2   9     4896.63     4754.15    163.72 o 
   7   2   9     4611.58     4315.52    166.52 o 
   8   2   9     6219.27     6098.24    196.89 o 
   9   2   9     6983.42     6838.44    215.45 o 
  10   2   9     9424.05     9357.58    469.82 o 
  11   2   9    12711.42    11759.83    365.83 o 
  12   2   9    11884.13    10641.15    358.93 o 
  13   2   9     6746.91     7070.75    507.36 o 
  14   2   9     3377.98     3230.46    253.99 o 
  15   2   9     3075.74     3204.90    273.40 o 
  16   2   9     1816.40     1747.03    322.36 o 
  17   2   9     1268.09      981.40    435.74 o 
 -19   3   9      308.05      989.42    205.73 o 
 -18   3   9      510.29      727.98    177.99 o 
 -17   3   9      215.33      354.06    153.04 o 
 -16   3   9      903.11     1147.91    149.82 o 
 -15   3   9     1395.04     1756.06    171.70 o 
 -14   3   9      246.76      313.94    120.04 o 
 -13   3   9      403.26      439.21    117.31 o 
 -12   3   9     1674.99     1882.16    190.57 o 
 -11   3   9      707.21      782.75    127.87 o 
 -10   3   9       47.88      -66.03     79.02 o 
  -9   3   9      550.92      568.17    102.53 o 
  -8   3   9      437.45      487.78     71.54 o 
  -7   3   9       35.00      -68.04     47.56 o 
  -6   3   9       84.45       69.96     58.65 o 
  -5   3   9       62.16       39.87     53.67 o 
  -4   3   9     1152.88     1363.83     91.69 o 
  -3   3   9      233.98      345.94     61.42 o 
  -2   3   9     1380.58     1432.62    108.74 o 
  -1   3   9     1806.47     2102.42    133.17 o 
   0   3   9     4035.59     4034.67    168.74 o 
   1   3   9      781.31      999.21    110.91 o 
   2   3   9       74.29      267.58     68.22 o 
   3   3   9       40.45      231.91     57.74 o 
   4   3   9     3185.27     3441.90    119.61 o 
   5   3   9      238.18      435.62     71.99 o 
   6   3   9     1080.16     1375.15    151.68 o 
   7   3   9     2157.65     2324.74    144.58 o 
   8   3   9      596.25      861.08    148.95 o 
   9   3   9      274.03      327.95    129.42 o 
  10   3   9     1322.84     1253.03    176.76 o 
  11   3   9        3.73      -40.89    158.60 o 
  12   3   9      226.39      127.76    133.95 o 
  13   3   9       11.03     -101.09    163.38 o 
  14   3   9       39.24     -101.51    140.21 o 
  15   3   9       21.50      -79.82    136.69 o 
  16   3   9      119.10     -162.26    147.75 o 
 -18   4   9      200.21      361.79    232.39 o 
 -17   4   9      239.27      186.73    266.02 o 
 -16   4   9      563.07      504.65    129.80 o 
 -15   4   9     2654.13     3240.53    216.64 o 
 -14   4   9     6048.82     5425.72    231.00 o 
 -13   4   9     8636.10     8543.84    275.85 o 
 -12   4   9     8233.54     7734.18    254.76 o 
 -11   4   9     8105.64     7623.44    248.91 o 
 -10   4   9    14948.97    14626.14    324.09 o 
  -9   4   9    16160.83    16158.38    331.32 o 
  -8   4   9    16404.18    16460.58    512.94 o 
  -7   4   9    10464.86     9822.62    225.54 o 
  -6   4   9    14338.82    14244.06    273.00 o 
  -5   4   9    13399.06    12988.25    254.33 o 
  -4   4   9    18418.41    17967.83    305.07 o 
  -3   4   9    10553.00    10141.20    254.52 o 
  -2   4   9     9091.41     9109.71    269.94 o 
  -1   4   9     4398.04     4272.87    221.59 o 
   0   4   9      262.58      132.41     80.20 o 
   1   4   9       80.01      -26.94     73.01 o 
   2   4   9        0.36       20.70     74.21 o 
   3   4   9      678.34      490.21    138.78 o 
   4   4   9     1956.85     1761.47    133.98 o 
   5   4   9     3452.19     3157.70    165.65 o 
   6   4   9     3429.09     3224.40    150.90 o 
   7   4   9     5769.67     5422.46    309.96 o 
   8   4   9     5657.81     5590.33    242.78 o 
   9   4   9    12006.65    11921.37    352.64 o 
  10   4   9    12306.96    11984.88    600.00 o 
  11   4   9     7209.16     7611.48    308.26 o 
  12   4   9     8195.47     8454.70    336.05 o 
  13   4   9     5209.37     4941.21    283.13 o 
  14   4   9     6209.74     6236.20    517.29 o 
  15   4   9     4091.57     4295.08    289.02 o 
 -17   5   9     1345.32     2164.79    294.28 o 
 -16   5   9     2356.43     2836.20    219.49 o 
 -15   5   9     2986.68     3429.68    224.12 o 
 -14   5   9     1870.13     2083.70    185.22 o 
 -13   5   9     1118.44     1313.17    154.81 o 
 -12   5   9      603.94      444.77    137.61 o 
 -11   5   9       71.92        0.57    100.30 o 
 -10   5   9       41.31       -3.55    130.27 o 
  -9   5   9      332.79      222.35    113.62 o 
  -8   5   9       99.97      -78.48     99.67 o 
  -7   5   9      171.06        2.50     92.95 o 
  -6   5   9     1721.24     1804.03    169.53 o 
  -5   5   9     4304.21     4097.14    163.12 o 
  -4   5   9    13193.45    12341.60    263.64 o 
  -3   5   9     2909.65     2629.56    135.63 o 
  -2   5   9     5086.97     4627.36    210.98 o 
  -1   5   9     2785.55     3116.43    199.91 o 
   0   5   9     1947.24     2166.29    170.39 o 
   1   5   9     2401.02     2543.01    177.29 o 
   2   5   9     2952.24     3023.18    184.69 o 
   3   5   9     4573.75     4496.65    216.13 o 
   4   5   9     5910.71     5914.84    245.47 o 
   5   5   9     4419.80     4410.23    263.47 o 
   6   5   9     2820.61     3269.74    267.57 o 
   7   5   9     1711.24     2164.57    188.15 o 
   8   5   9     1531.43     1720.02    176.53 o 
   9   5   9      281.31       99.56    152.82 o 
  10   5   9      217.82       66.78    153.58 o 
  11   5   9       42.79      -81.72    153.07 o 
  12   5   9       35.30     -126.06    150.40 o 
  13   5   9        1.62     -138.19    171.82 o 
  14   5   9       27.92      -92.83    214.69 o 
 -15   6   9      251.91      495.06    197.49 o 
 -14   6   9      118.53      496.63    263.31 o 
 -13   6   9      247.33      384.34    192.02 o 
 -12   6   9      586.17      736.22    207.20 o 
 -11   6   9      902.00     1043.83    205.60 o 
 -10   6   9     1128.54     1420.77    217.78 o 
  -9   6   9     1467.66     1687.39    222.70 o 
  -8   6   9     2538.18     2817.08    240.05 o 
  -7   6   9     3761.51     4153.50    289.64 o 
  -6   6   9     1842.44     1823.13    222.48 o 
  -5   6   9      378.95      648.44    126.05 o 
  -4   6   9       33.88      389.36    114.35 o 
  -3   6   9      783.02      866.50    142.75 o 
  -2   6   9       12.80        1.08     90.87 o 
  -1   6   9       35.30      -50.26     90.59 o 
   0   6   9       46.68      -98.98    102.38 o 
   1   6   9        7.88      -48.57     88.16 o 
   2   6   9       20.67      -46.46    112.70 o 
   3   6   9        2.83      -64.68     91.10 o 
   4   6   9      112.32      137.34    104.85 o 
   5   6   9      138.81      -68.16    174.07 o 
   6   6   9     1762.18     1810.19    241.51 o 
   7   6   9     2848.80     3571.79    398.60 o 
   8   6   9     1400.31     1640.27    249.33 o 
   9   6   9      787.50      726.57    205.52 o 
  10   6   9       65.72      164.55    166.05 o 
  11   6   9      282.96      283.86    197.15 o 
  12   6   9      256.10      478.06    213.52 o 
 -13   7   9     2861.03     3006.24    520.44 o 
 -12   7   9     3444.82     4221.09    579.06 o 
 -11   7   9     2327.94     1689.36    406.32 o 
 -10   7   9      855.54      521.47    308.98 o 
  -9   7   9      198.82      201.81    227.33 o 
  -8   7   9       24.12      -87.19    253.10 o 
  -7   7   9     1083.74     1247.91    211.64 o 
  -6   7   9      483.00      557.76    166.39 o 
  -5   7   9     1247.35     1162.63    198.32 o 
  -4   7   9     1180.73     1528.72    217.64 o 
  -3   7   9     4002.29     3976.49    226.70 o 
  -2   7   9     6790.11     6820.72    404.70 o 
  -1   7   9     7926.91     8637.10    314.78 o 
   0   7   9    11026.52    11395.96    922.49 o 
   1   7   9    13925.37    14887.19   1508.46 o 
   2   7   9    11435.54    11835.74   1225.21 o 
   3   7   9     9310.76     9553.33    563.52 o 
   4   7   9     8299.75     8488.23    421.41 o 
   5   7   9     7411.21     7269.62    511.33 o 
   6   7   9     5348.44     5419.93    359.34 o 
   7   7   9     4057.06     4224.31    426.76 o 
   8   7   9     2767.10     3436.75    346.05 o 
   9   7   9     1033.96      976.57    250.13 o 
  10   7   9     1017.33      734.48    224.95 o 
 -10   8   9      685.89     1685.29    368.64 o 
  -9   8   9      669.72     1392.48    489.23 o 
  -8   8   9     1825.70     2411.11    274.56 o 
  -7   8   9     1324.87     1739.05    244.22 o 
  -6   8   9     1434.86     2020.47    240.42 o 
  -5   8   9      853.27     1661.10    382.47 o 
  -4   8   9      295.76      638.73    307.21 o 
  -3   8   9      936.37     1197.06    205.44 o 
  -2   8   9      462.98      511.24    343.11 o 
  -1   8   9      202.45       18.79    160.76 o 
   0   8   9       59.47      -50.27    140.57 o 
   1   8   9       28.41       -5.95    151.14 o 
   2   8   9        9.84      124.77    229.01 o 
   3   8   9      285.73      225.11    157.37 o 
   4   8   9      306.81      126.13    162.64 o 
   5   8   9      168.46      129.60    166.71 o 
   6   8   9      442.62      396.30    200.02 o 
 -20   0  10      227.04      164.97    327.40 o 
 -19   0  10        9.49     -405.93    294.34 o 
 -18   0  10       66.93       66.15    323.21 o 
 -17   0  10      109.48      400.67    296.21 o 
 -16   0  10     2358.21     2555.93    440.89 o 
 -15   0  10     8300.62     8246.08    379.53 o 
 -14   0  10    14481.83    14529.29    472.61 o 
 -13   0  10    17537.33    17082.88    559.27 o 
 -12   0  10    18874.12    20052.19    840.86 o 
 -11   0  10    16664.86    16919.65    351.80 o 
 -10   0  10    11513.58    11175.66    274.57 o 
  -9   0  10    17483.84    16463.27    404.79 o 
  -8   0  10    25816.73    26197.53    413.04 o 
  -7   0  10    33240.65    32692.32    464.14 o 
  -6   0  10    25468.31    26122.40    389.76 o 
  -5   0  10    23282.68    22625.51    344.47 o 
  -4   0  10    15632.74    14469.42    249.86 o 
  -3   0  10      404.73      428.19     98.00 o 
  -2   0  10     3376.14     3229.94    173.94 o 
  -1   0  10     1349.96     1406.51    137.64 o 
   0   0  10      803.59      765.00     68.57 o 
   1   0  10       39.00      107.25     54.05 o 
   2   0  10     6660.05     7088.59    210.83 o 
   3   0  10     1745.18     1997.19    142.80 o 
   4   0  10     1488.80     1521.22    145.67 o 
   5   0  10    12803.38    12756.21    467.47 o 
   6   0  10    11355.90    10797.99    335.58 o 
   7   0  10    18482.15    18052.98    462.07 o 
   8   0  10    13879.16    13143.10    407.70 o 
   9   0  10     7439.39     7029.35    376.83 o 
  10   0  10     7432.47     8108.50    354.30 o 
  11   0  10    14419.94    14970.71    488.03 o 
  12   0  10    21167.60    21923.77    605.95 o 
  13   0  10    13627.32    13620.83    751.56 o 
  14   0  10     7108.59     6810.73    583.24 o 
  15   0  10     5370.38     5258.41    548.07 o 
  16   0  10     2939.04     2597.38    486.11 o 
  17   0  10     1861.36     1514.34    428.31 o 
 -20   1  10     1840.51     2090.55    332.11 o 
 -19   1  10     1781.30     2274.14    463.96 o 
 -18   1  10     3215.24     3486.39    551.95 o 
 -17   1  10     2264.69     2502.35    241.47 o 
 -16   1  10     1015.19     1164.77    181.71 o 
 -15   1  10      453.51      472.29    153.99 o 
 -14   1  10     1373.15     1811.90    207.30 o 
 -13   1  10     3946.86     3871.01    174.17 o 
 -12   1  10      603.39      574.08    103.82 o 
 -11   1  10      108.24       70.35     61.87 o 
 -10   1  10      373.98      331.78     67.01 o 
  -9   1  10        4.30      -26.74     49.89 o 
  -8   1  10       43.83       64.66     51.57 o 
  -7   1  10     1262.58     1496.15     83.47 o 
  -6   1  10    11940.87    12638.49    182.40 o 
  -5   1  10    19339.23    20250.09    231.21 o 
  -4   1  10     5512.73     5967.68    124.22 o 
  -3   1  10      162.34      106.26     58.79 o 
  -2   1  10     4138.40     4497.54    164.03 o 
  -1   1  10     2030.07     1993.61    121.19 o 
   0   1  10      611.50      553.40     85.55 o 
   1   1  10     5539.22     5612.92    119.70 o 
   2   1  10    11936.93    12102.07    190.19 o 
   3   1  10     9674.22     9149.09    215.19 o 
   4   1  10      583.69      648.00     83.50 o 
   5   1  10     1938.38     1992.28    120.27 o 
   6   1  10     1127.46     1164.04    112.22 o 
   7   1  10     1732.22     1953.57    139.16 o 
   8   1  10      874.95      790.04    115.22 o 
   9   1  10       72.44      -15.21     87.23 o 
  10   1  10        1.14     -125.68     83.88 o 
  11   1  10       19.95       -4.98     97.47 o 
  12   1  10       83.32      -94.00    126.28 o 
  13   1  10       99.35     -100.50    127.30 o 
  14   1  10      334.99      -66.85    206.10 o 
  15   1  10      164.04     -314.01    209.34 o 
  16   1  10      356.33      -69.49    242.56 o 
  17   1  10       92.37     -180.95    284.09 o 
 -20   2  10        6.15     -213.92    249.54 o 
 -19   2  10       85.13       16.03    216.35 o 
 -18   2  10       66.79      -81.14    136.97 o 
 -17   2  10      928.10      997.42    210.52 o 
 -16   2  10     1015.86      914.56    178.13 o 
 -15   2  10     1133.66     1444.14    163.43 o 
 -14   2  10     1992.09     2251.91    178.96 o 
 -13   2  10     2905.23     2973.89    189.24 o 
 -12   2  10     4509.16     4520.61    176.47 o 
 -11   2  10     4579.27     4786.36    173.64 o 
 -10   2  10    15420.49    15993.37    276.18 o 
  -9   2  10    10591.45    10498.49    188.09 o 
  -8   2  10     7895.30     7758.82    160.91 o 
  -7   2  10     9206.82     9509.51    170.86 o 
  -6   2  10     6669.90     6621.52    152.64 o 
  -5   2  10     8982.82     8769.45    226.63 o 
  -4   2  10     5618.12     5384.36    144.43 o 
  -3   2  10     5683.37     5801.17    141.99 o 
  -2   2  10     3089.11     2845.36    145.77 o 
  -1   2  10      951.28      897.91    103.74 o 
   0   2  10      134.93       92.44     70.55 o 
   1   2  10     1093.19     1320.62     99.49 o 
   2   2  10        2.94      -29.55     43.49 o 
   3   2  10     1559.53     1525.69     90.87 o 
   4   2  10     4152.53     4449.54    148.35 o 
   5   2  10     2576.88     2576.79    126.67 o 
   6   2  10     3583.36     3471.26    147.34 o 
   7   2  10     3990.36     3922.20    164.68 o 
   8   2  10     4920.23     4875.18    187.16 o 
   9   2  10     7738.64     7368.51    228.78 o 
  10   2  10    10832.50    10345.23    339.77 o 
  11   2  10     4727.50     4204.56    244.74 o 
  12   2  10     1080.22      947.49    176.80 o 
  13   2  10     2216.61     2056.36    227.34 o 
  14   2  10     1792.97     1433.17    215.01 o 
  15   2  10     1150.72      857.01    531.41 o 
  16   2  10      937.35      729.79    279.32 o 
 -19   3  10     4480.82     4971.75    303.03 o 
 -18   3  10     3332.65     3753.47    278.53 o 
 -17   3  10     4126.53     4689.78    292.19 o 
 -16   3  10     6188.32     6390.61    262.21 o 
 -15   3  10     9553.68     9812.50    326.26 o 
 -14   3  10     8014.54     8066.88    271.69 o 
 -13   3  10     2624.11     2825.36    194.53 o 
 -12   3  10     2716.91     2649.00    184.76 o 
 -11   3  10     2845.57     3308.19    180.08 o 
 -10   3  10      179.58       50.16     89.63 o 
  -9   3  10        3.84      -68.78     72.71 o 
  -8   3  10      173.60      209.52     65.14 o 
  -7   3  10     3167.34     2792.27    116.66 o 
  -6   3  10     2684.01     2467.74    121.92 o 
  -5   3  10     3604.83     3137.57    125.02 o 
  -4   3  10     8616.72     8184.60    182.74 o 
  -3   3  10    24715.52    24614.33    334.21 o 
  -2   3  10    12095.91    11777.30    225.60 o 
  -1   3  10    25603.97    24896.05    433.59 o 
   0   3  10    36996.13    37378.64    806.16 o 
   1   3  10    28426.14    28483.83    739.74 o 
   2   3  10    21971.25    22379.59    404.77 o 
   3   3  10    22036.55    22016.96    396.70 o 
   4   3  10    27136.28    28942.66    638.07 o 
   5   3  10    10935.90    10984.21    210.62 o 
   6   3  10     9558.03     9364.03    361.30 o 
   7   3  10     4036.25     3946.31    168.64 o 
   8   3  10     3644.88     3759.14    171.28 o 
   9   3  10     1494.40     1396.74    172.23 o 
  10   3  10      551.23      440.08    142.22 o 
  11   3  10        0.71     -168.66    197.21 o 
  12   3  10      526.27      460.62    162.63 o 
  13   3  10      736.76      784.19    178.41 o 
  14   3  10     1285.10     1049.22    247.95 o 
  15   3  10     2046.44     2227.05    305.75 o 
  16   3  10     2071.82     2581.87    297.71 o 
 -18   4  10        1.03      149.07    248.78 o 
 -17   4  10       10.07     -210.13    221.46 o 
 -16   4  10      103.93       54.91    114.37 o 
 -15   4  10      392.42      588.05    132.87 o 
 -14   4  10      897.08     1204.41    151.81 o 
 -13   4  10      491.77      858.06    136.63 o 
 -12   4  10      568.58      893.87    132.27 o 
 -11   4  10       84.91      361.17    113.98 o 
 -10   4  10      789.03     1077.93    131.14 o 
  -9   4  10     1073.52     1452.48    154.47 o 
  -8   4  10      355.68      326.69    113.52 o 
  -7   4  10        8.96      125.72     71.43 o 
  -6   4  10     2970.69     3270.42    144.04 o 
  -5   4  10     2057.48     2431.06    161.37 o 
  -4   4  10      115.91      224.83     68.64 o 
  -3   4  10      193.34      267.72     67.23 o 
  -2   4  10      346.41      316.44     66.72 o 
  -1   4  10      258.82      166.62     84.97 o 
   0   4  10      108.12       72.83     82.88 o 
   1   4  10      333.88      230.64     94.99 o 
   2   4  10      339.31      144.20    125.97 o 
   3   4  10      227.43      160.79     79.60 o 
   4   4  10      438.04      492.81     97.62 o 
   5   4  10       84.64      144.70     78.41 o 
   6   4  10      282.97      328.62     91.93 o 
   7   4  10     1245.97     1543.94    164.96 o 
   8   4  10        7.34      281.61    120.54 o 
   9   4  10     1258.71     1732.57    183.81 o 
  10   4  10     2161.62     2787.27    222.94 o 
  11   4  10      613.51      821.65    300.60 o 
  12   4  10      257.53      422.49    199.97 o 
  13   4  10      464.38      751.22    221.48 o 
  14   4  10      128.60      178.09    192.20 o 
  15   4  10       94.76       63.23    181.15 o 
 -17   5  10     3363.99     3535.24    242.19 o 
 -16   5  10     2452.09     2539.40    345.35 o 
 -15   5  10     1278.07     1673.28    242.83 o 
 -14   5  10      734.89      923.47    145.54 o 
 -13   5  10     1394.40     1350.10    157.24 o 
 -12   5  10     1397.10     1337.45    151.83 o 
 -11   5  10      457.30      340.29    129.28 o 
 -10   5  10      650.74      396.76    141.30 o 
  -9   5  10       77.61     -133.87     89.25 o 
  -8   5  10     1130.51      943.60    142.74 o 
  -7   5  10      162.14       28.21     94.93 o 
  -6   5  10     1979.03     1870.07    130.79 o 
  -5   5  10     1926.55     2104.25    168.90 o 
  -4   5  10     2548.10     2773.69    178.71 o 
  -3   5  10     8133.91     8237.48    405.77 o 
  -2   5  10    10047.44     8905.27    282.57 o 
  -1   5  10    10747.32    10393.77    305.30 o 
   0   5  10     9248.94     9232.52    442.38 o 
   1   5  10    10812.36    10500.60    401.93 o 
   2   5  10    12155.02    11162.73    345.47 o 
   3   5  10     9453.80     9454.51    305.88 o 
   4   5  10     6456.07     6256.43    256.19 o 
   5   5  10     5297.26     5226.04    235.51 o 
   6   5  10     6154.26     5793.73    331.07 o 
   7   5  10     2739.37     3127.43    276.85 o 
   8   5  10       73.09     -100.83    115.63 o 
   9   5  10     1018.13      758.50    200.82 o 
  10   5  10        5.13      -60.86    151.59 o 
  11   5  10       14.27        5.55    154.41 o 
  12   5  10       95.90     -151.05    211.55 o 
  13   5  10      417.16      157.79    188.28 o 
 -15   6  10     1849.34     2696.17    299.81 o 
 -14   6  10     3292.73     3636.58    313.60 o 
 -13   6  10     4662.88     5081.08    338.64 o 
 -12   6  10     5652.38     5863.73    462.35 o 
 -11   6  10     5864.34     5688.40    341.26 o 
 -10   6  10     7844.27     7143.72    374.01 o 
  -9   6  10     5194.09     4703.58    514.79 o 
  -8   6  10    10020.39     9803.21    420.66 o 
  -7   6  10    21387.35    18526.01    575.33 o 
  -6   6  10     2839.84     3027.45    263.59 o 
  -5   6  10     4385.18     3650.04    263.87 o 
  -4   6  10     8541.51     7915.38    288.85 o 
  -3   6  10     2198.12     1967.01    222.97 o 
  -2   6  10      541.57      416.46    117.57 o 
  -1   6  10      128.91       81.03    103.69 o 
   0   6  10       17.15      -53.40     92.77 o 
   1   6  10       15.80      -66.24    117.96 o 
   2   6  10       16.01      -72.64    114.93 o 
   3   6  10      620.53      631.70    136.87 o 
   4   6  10     2401.86     2692.61    209.67 o 
   5   6  10     4891.10     4777.22    374.11 o 
   6   6  10     3589.96     3378.42    291.79 o 
   7   6  10     3349.80     3671.47    336.86 o 
   8   6  10     9893.54     9424.44    453.85 o 
   9   6  10     3018.35     3704.67    357.99 o 
  10   6  10     4114.97     3975.78    460.46 o 
  11   6  10     4761.13     4647.18    603.55 o 
  12   6  10     3366.98     3782.08    380.42 o 
 -13   7  10       13.29      101.46    220.64 o 
 -12   7  10        9.80      231.88    387.91 o 
 -11   7  10      110.49      331.88    333.78 o 
 -10   7  10      166.62      335.26    364.66 o 
  -9   7  10       16.01      125.52    176.47 o 
  -8   7  10        4.20       29.41    250.37 o 
  -7   7  10      680.23      809.08    289.83 o 
  -6   7  10        6.30      159.58    144.47 o 
  -5   7  10      292.51      252.11    195.63 o 
  -4   7  10      253.89      211.69    272.88 o 
  -3   7  10      110.08      354.69    121.29 o 
  -2   7  10        0.22      196.27    113.23 o 
  -1   7  10       29.84      545.04    136.50 o 
   0   7  10       49.48      733.68    187.62 o 
   1   7  10      337.40      894.87    194.62 o 
   2   7  10      631.15      806.46    198.46 o 
   3   7  10      247.86      509.50    147.45 o 
   4   7  10       75.20      227.14    163.53 o 
   5   7  10        0.43       86.56    154.80 o 
   6   7  10      305.52      477.53    277.38 o 
   7   7  10       28.19      -17.53    203.38 o 
   8   7  10      299.70      481.01    205.23 o 
   9   7  10      116.96       22.97    159.81 o 
  -9   8  10     6062.29     6885.79    402.38 o 
  -8   8  10     3055.07     4097.92    590.26 o 
  -7   8  10     1403.12     1846.94    254.72 o 
  -6   8  10     4464.11     4461.19    320.65 o 
  -5   8  10     3873.75     4153.16    310.36 o 
  -4   8  10     1194.18     1588.79    317.26 o 
  -3   8  10     1576.59     2099.09    269.82 o 
  -2   8  10     2097.33     2377.52    343.91 o 
  -1   8  10      846.36     1127.59    313.49 o 
   0   8  10      543.19      549.78    202.97 o 
   1   8  10       47.35      -40.72    150.47 o 
   2   8  10      529.74      454.35    190.84 o 
   3   8  10      772.67      657.05    205.65 o 
   4   8  10      465.91      379.28    180.32 o 
   5   8  10      771.21      580.36    208.54 o 
   6   8  10     1650.72     1763.91    291.17 o 
 -20   1  11     5135.20     4795.26    378.98 o 
 -19   1  11     5479.02     4992.45    385.74 o 
 -18   1  11     4643.10     4803.37    387.33 o 
 -17   1  11     5067.06     5109.39    284.60 o 
 -16   1  11     4046.66     3956.43    253.02 o 
 -15   1  11     2574.94     2879.73    235.28 o 
 -14   1  11     4269.69     4382.72    188.89 o 
 -13   1  11     3138.80     3208.06    164.98 o 
 -12   1  11     1349.72     1373.30    126.36 o 
 -11   1  11      783.55      802.10     88.92 o 
 -10   1  11      100.17       94.67     59.60 o 
  -9   1  11      467.32      471.93     69.77 o 
  -8   1  11     3672.48     3453.57    111.00 o 
  -7   1  11     8165.75     8422.01    156.48 o 
  -6   1  11    12048.06    12258.65    182.07 o 
  -5   1  11    27305.29    28188.90    290.39 o 
  -4   1  11    33961.31    34919.46    365.26 o 
  -3   1  11    23782.80    24232.04    346.85 o 
  -2   1  11    37043.86    39062.31    721.90 o 
  -1   1  11    18265.77    17865.51    336.16 o 
   0   1  11    20177.83    19721.95    359.14 o 
   1   1  11    24239.45    25554.73    478.36 o 
   2   1  11    38690.96    37031.65    966.12 o 
   3   1  11    26685.41    25421.33    795.25 o 
   4   1  11    16515.26    16071.40    298.87 o 
   5   1  11     8651.11     8402.14    228.05 o 
   6   1  11     3104.50     3067.52    148.12 o 
   7   1  11     1571.21     1605.20    138.69 o 
   8   1  11      180.97       36.60     89.23 o 
   9   1  11       12.08      -79.00     88.57 o 
  10   1  11        0.01      -88.99     95.71 o 
  11   1  11      487.61      190.52    126.84 o 
  12   1  11      741.92      427.68    160.21 o 
  13   1  11     1542.47     1540.46    202.67 o 
  14   1  11     2285.46     2073.91    318.67 o 
  15   1  11     2460.46     2297.86    669.11 o 
  16   1  11     2556.18     2092.87    341.63 o 
 -20   2  11       16.87     -161.05    221.18 o 
 -19   2  11       54.62     -174.25    197.80 o 
 -18   2  11      640.58      478.99    176.76 o 
 -17   2  11      528.16      592.19    173.94 o 
 -16   2  11     1200.88     1222.85    195.40 o 
 -15   2  11     2481.27     2624.52    197.03 o 
 -14   2  11     4952.64     4899.61    273.13 o 
 -13   2  11     4627.36     4653.37    214.42 o 
 -12   2  11     8327.58     8544.60    228.25 o 
 -11   2  11    12790.38    13227.27    264.90 o 
 -10   2  11     6114.78     6298.19    160.66 o 
  -9   2  11     2675.34     2820.80    115.91 o 
  -8   2  11     6863.59     6797.85    155.10 o 
  -7   2  11    10349.81    10267.13    197.92 o 
  -6   2  11    11012.06    11441.62    228.73 o 
  -5   2  11    13202.95    13818.27    497.50 o 
  -4   2  11    15097.14    15213.60    239.20 o 
  -3   2  11     9585.51    10224.77    258.71 o 
  -2   2  11     4856.68     4832.90    186.16 o 
  -1   2  11     2698.81     2949.33    151.24 o 
   0   2  11     2425.10     2515.61    147.30 o 
   1   2  11      188.60      190.69     41.49 o 
   2   2  11      180.59       95.43     49.13 o 
   3   2  11     2171.45     2209.78     98.61 o 
   4   2  11     5601.15     5829.33    167.92 o 
   5   2  11     2640.62     2413.13    126.96 o 
   6   2  11     4936.94     5041.22    178.25 o 
   7   2  11     4114.32     4371.56    178.91 o 
   8   2  11     5813.29     5779.44    216.20 o 
   9   2  11     9684.91     9084.51    290.94 o 
  10   2  11     9607.12     9322.66    323.28 o 
  11   2  11    11920.45    11626.83    371.63 o 
  12   2  11     9683.78     8844.77    546.73 o 
  13   2  11     2312.90     2400.37    245.74 o 
  14   2  11     2211.21     2173.03    242.94 o 
  15   2  11     1123.79      762.99    268.76 o 
  16   2  11      711.41       60.57    243.46 o 
 -19   3  11      154.03       98.76    227.18 o 
 -18   3  11      488.68      600.69    208.54 o 
 -17   3  11      456.63      457.77    183.59 o 
 -16   3  11      834.30      760.98    150.89 o 
 -15   3  11     1304.36     1452.86    167.62 o 
 -14   3  11       39.15       79.80    108.76 o 
 -13   3  11       49.20       24.22    105.93 o 
 -12   3  11        2.88       67.28    102.66 o 
 -11   3  11       71.21     -113.36     89.78 o 
 -10   3  11       46.30      -97.96     82.55 o 
  -9   3  11      243.78      161.42     92.06 o 
  -8   3  11        2.56      -18.31     61.05 o 
  -7   3  11       62.14       55.79     70.39 o 
  -6   3  11        2.94      -22.02     63.72 o 
  -5   3  11        6.29       38.84     60.83 o 
  -4   3  11       85.45      118.66     61.66 o 
  -3   3  11     1017.91     1115.83     84.45 o 
  -2   3  11       28.47      110.77     47.99 o 
  -1   3  11     2541.71     2579.43    155.64 o 
   0   3  11     1450.73     1739.27    146.08 o 
   1   3  11      225.31      348.16    145.26 o 
   2   3  11      300.72      452.63     87.39 o 
   3   3  11      104.74      357.67     67.23 o 
   4   3  11       37.59      198.37     68.04 o 
   5   3  11     1791.45     1830.59    112.60 o 
   6   3  11      267.45      222.00     90.20 o 
   7   3  11      687.18      619.35    142.32 o 
   8   3  11      939.90      927.80    129.10 o 
   9   3  11      263.06      277.11    128.96 o 
  10   3  11        3.32      -86.11    112.06 o 
  11   3  11       22.62      -76.83    119.39 o 
  12   3  11        1.87     -107.66    116.79 o 
  13   3  11        2.52     -166.36    146.66 o 
  14   3  11        1.34      -78.57    403.61 o 
  15   3  11       69.85     -200.45    173.13 o 
 -18   4  11      649.35      802.61    190.42 o 
 -17   4  11     1359.02     1232.95    175.76 o 
 -16   4  11     2228.05     1858.09    187.90 o 
 -15   4  11     4506.10     4591.13    234.07 o 
 -14   4  11     7191.45     7336.56    267.57 o 
 -13   4  11     9882.93     9697.38    295.85 o 
 -12   4  11    11470.43    11537.68    314.79 o 
 -11   4  11    12639.25    12944.86    322.97 o 
 -10   4  11     9555.05     9285.30    268.19 o 
  -9   4  11    22975.59    23106.56    696.53 o 
  -8   4  11    11271.38    11414.34    316.04 o 
  -7   4  11     8294.35     7908.43    214.04 o 
  -6   4  11    13206.61    12052.24    257.31 o 
  -5   4  11     9098.85     8615.99    240.07 o 
  -4   4  11     6633.69     6018.63    232.16 o 
  -3   4  11     3282.11     3140.13    352.14 o 
  -2   4  11      859.20      929.64    128.01 o 
  -1   4  11      118.87       43.04     87.00 o 
   0   4  11      314.53      314.89    102.56 o 
   1   4  11      603.13      471.13    119.73 o 
   2   4  11     2745.08     2638.92    179.21 o 
   3   4  11     3075.02     2622.10    141.95 o 
   4   4  11     3050.21     3055.19    185.04 o 
   5   4  11     5530.94     5395.67    272.86 o 
   6   4  11     8359.77     8670.37    427.12 o 
   7   4  11     8388.43     8664.32    326.17 o 
   8   4  11     9442.10     9593.31    409.90 o 
   9   4  11    12559.43    12873.27    803.69 o 
  10   4  11     7978.35     7464.56    385.11 o 
  11   4  11     6161.63     6089.68    506.20 o 
  12   4  11     4413.25     4613.07    335.27 o 
  13   4  11     5554.55     5297.90    372.64 o 
  14   4  11     3581.17     3776.50    385.84 o 
 -17   5  11     1950.79     2444.71    364.29 o 
 -16   5  11     2372.90     2492.87    241.71 o 
 -15   5  11     1887.95     2326.46    225.12 o 
 -14   5  11      824.21     1043.26    217.67 o 
 -13   5  11      762.64      887.25    240.21 o 
 -12   5  11      102.04       34.56    227.03 o 
 -11   5  11       45.97      -91.83    135.00 o 
 -10   5  11        3.94      -41.37    118.07 o 
  -9   5  11      820.93      963.03    204.45 o 
  -8   5  11     2066.97     2188.62    243.21 o 
  -7   5  11     1309.73     1012.10    192.21 o 
  -6   5  11     1765.78     1730.87    173.08 o 
  -5   5  11     9870.39     8954.80    367.10 o 
  -4   5  11    11387.48    11508.71    337.86 o 
  -3   5  11     8176.94     8213.34    354.93 o 
  -2   5  11     5929.53     5759.47    243.68 o 
  -1   5  11     4535.64     4427.63    220.83 o 
   0   5  11     2846.43     2887.01    255.43 o 
   1   5  11     3153.83     3308.36    205.39 o 
   2   5  11     5196.32     5003.52    267.47 o 
   3   5  11     5060.31     5086.56    310.38 o 
   4   5  11     3764.08     3738.44    209.14 o 
   5   5  11     5563.75     5179.84    238.35 o 
   6   5  11       71.90       -5.75    121.52 o 
   7   5  11       95.25       11.66    138.64 o 
   8   5  11       62.19        4.33    154.99 o 
   9   5  11       54.87     -184.97    139.58 o 
  10   5  11      162.21       55.19    155.79 o 
  11   5  11      181.93       88.41    189.87 o 
  12   5  11       51.15     -100.80    267.55 o 
  13   5  11      186.95       88.21    234.35 o 
 -15   6  11      678.29      927.72    246.80 o 
 -14   6  11      517.98      929.78    387.06 o 
 -13   6  11      641.88     1623.53    483.04 o 
 -12   6  11      808.35     1451.73    462.22 o 
 -11   6  11     1068.09     1625.73    285.44 o 
 -10   6  11     3548.99     3663.72    291.30 o 
  -9   6  11     1797.31     2162.24    253.61 o 
  -8   6  11     2622.75     2886.08    278.74 o 
  -7   6  11     1589.97     2379.78    254.98 o 
  -6   6  11     1742.84     2131.64    247.32 o 
  -5   6  11       30.01       92.02    103.43 o 
  -4   6  11        9.02      145.26    103.27 o 
  -3   6  11      537.80      679.69    244.14 o 
  -2   6  11       43.57      -70.72     90.21 o 
  -1   6  11       20.39      -83.21     92.75 o 
   0   6  11        6.40      -37.56    102.41 o 
   1   6  11        7.68      -78.19    117.08 o 
   2   6  11      187.46        4.14    125.95 o 
   3   6  11      666.65      836.70    143.72 o 
   4   6  11     1917.74     2129.00    264.90 o 
   5   6  11     1726.24     1947.04    292.71 o 
   6   6  11     2337.83     2368.75    384.73 o 
   7   6  11     2674.63     2580.53    300.74 o 
   8   6  11     1494.69     1989.54    380.85 o 
   9   6  11      664.22      746.22    210.06 o 
  10   6  11      571.30      986.10    240.61 o 
  11   6  11      590.98     1098.39    363.41 o 
 -13   7  11     1419.82     1812.09    347.29 o 
 -12   7  11      898.92     1459.03    246.72 o 
 -11   7  11      618.19      891.15    481.27 o 
 -10   7  11       13.26       72.22    259.90 o 
  -9   7  11       10.62      -35.01    192.49 o 
  -8   7  11      166.63      279.04    159.45 o 
  -7   7  11     3314.50     3230.17    306.53 o 
  -6   7  11     2867.09     2948.06    287.72 o 
  -5   7  11     2568.71     2784.34    276.13 o 
  -4   7  11     2543.84     3322.85    305.60 o 
  -3   7  11     4366.62     4252.55    348.58 o 
  -2   7  11     7477.81     7244.71    302.07 o 
  -1   7  11     9467.51     9717.94   1481.66 o 
   0   7  11    12500.17    13314.05    644.37 o 
   1   7  11     9449.17     9939.29    997.23 o 
   2   7  11     6486.77     6395.96    712.62 o 
   3   7  11     4539.52     4552.00    552.26 o 
   4   7  11     3451.68     3424.20    305.61 o 
   5   7  11     2308.55     2315.05    288.72 o 
   6   7  11     3285.28     3377.66    344.17 o 
   7   7  11     2120.56     2175.57    300.25 o 
   8   7  11     1179.18     1074.69    245.47 o 
   9   7  11       54.51     -138.64    181.59 o 
  -9   8  11     1245.10     2813.46    916.78 o 
  -8   8  11      815.60     1245.75    227.31 o 
  -7   8  11      297.81      500.98    180.14 o 
  -6   8  11     1282.40     1236.37    225.32 o 
  -5   8  11      233.03      519.95    193.80 o 
  -4   8  11      130.36      384.23    179.81 o 
  -3   8  11      719.75      619.61    197.65 o 
  -2   8  11       73.24       84.79    151.27 o 
  -1   8  11        7.56      -98.94    150.10 o 
   0   8  11        8.44        8.90    163.05 o 
   1   8  11       12.60        8.36    148.96 o 
   2   8  11      272.02      278.07    167.91 o 
   3   8  11      482.26      373.92    189.39 o 
   4   8  11      844.08      594.02    205.99 o 
   5   8  11      704.70      737.82    231.64 o 
 -20   0  12      627.05      942.03    365.92 o 
 -19   0  12     1133.97     1423.30    416.79 o 
 -18   0  12     1782.64     2138.91    421.63 o 
 -17   0  12     5340.76     6244.44    541.17 o 
 -16   0  12     2496.21     2716.87    402.79 o 
 -15   0  12     4183.57     4284.16    311.22 o 
 -14   0  12    13487.23    13801.49    464.44 o 
 -13   0  12    23256.58    23202.83   1238.35 o 
 -12   0  12    16437.85    16243.21    368.33 o 
 -11   0  12    13326.49    13512.85    324.12 o 
 -10   0  12    14709.63    14179.79    320.36 o 
  -9   0  12    10322.25    10362.21    262.83 o 
  -8   0  12    29260.92    29145.19    454.33 o 
  -7   0  12    39257.22    41137.76    562.17 o 
  -6   0  12    11649.69    12037.46    255.73 o 
  -5   0  12    14770.09    15543.55    282.48 o 
  -4   0  12     1711.20     1687.97    162.42 o 
  -3   0  12      745.27     1215.32    244.30 o 
  -2   0  12     1048.62     1218.44    147.21 o 
  -1   0  12      408.07      467.33     65.75 o 
   0   0  12     1270.85     1235.02    100.41 o 
   1   0  12     1683.53     1831.49    121.73 o 
   2   0  12     4772.06     4741.42    274.35 o 
   3   0  12     8398.78     7883.63    257.11 o 
   4   0  12    12694.98    12506.63    344.64 o 
   5   0  12    16670.33    16016.44    415.91 o 
   6   0  12    16716.89    16213.19    439.16 o 
   7   0  12    11953.56    11771.60    391.11 o 
   8   0  12     9936.65     9880.78    648.14 o 
   9   0  12     8652.70     7978.46    349.96 o 
  10   0  12    15766.79    14603.50    479.53 o 
  11   0  12    13207.39    13869.10    481.93 o 
  12   0  12     6950.18     7210.00    365.38 o 
  13   0  12     6703.19     6226.44    538.65 o 
  14   0  12     2746.59     2856.56    500.55 o 
  15   0  12     2032.19     1685.80    458.24 o 
  16   0  12     1308.61      559.15    412.60 o 
 -20   1  12     1316.27     1231.67    285.97 o 
 -19   1  12     2241.17     2464.10    321.91 o 
 -18   1  12     1275.87     1318.78    454.58 o 
 -17   1  12      339.94      158.18    156.09 o 
 -16   1  12     3726.97     3932.63    251.19 o 
 -15   1  12     4912.13     4994.61    264.00 o 
 -14   1  12     1530.29     1659.68    147.34 o 
 -13   1  12      325.47      313.37    100.56 o 
 -12   1  12      163.96      161.83     92.77 o 
 -11   1  12        0.37        3.30     66.81 o 
 -10   1  12      179.79      148.50     68.18 o 
  -9   1  12     1934.47     2022.69    107.64 o 
  -8   1  12     6471.32     6579.59    151.73 o 
  -7   1  12     4524.12     4533.21    122.90 o 
  -6   1  12     1931.12     1845.57     88.74 o 
  -5   1  12      677.25      651.10     89.48 o 
  -4   1  12     5727.41     5486.47    123.05 o 
  -3   1  12    10660.68    11178.71    233.67 o 
  -2   1  12     1676.54     1866.15    134.31 o 
  -1   1  12    16624.53    17026.28    342.07 o 
   0   1  12    12840.92    13982.35    255.58 o 
   1   1  12     4156.91     4398.96    119.62 o 
   2   1  12      635.34     1004.60     89.88 o 
   3   1  12      850.30      822.91     88.85 o 
   4   1  12      814.08      795.82     97.36 o 
   5   1  12      610.14      728.92     99.93 o 
   6   1  12     1293.98     1422.16    129.32 o 
   7   1  12        4.22      -50.04     79.52 o 
   8   1  12      121.10       18.67     91.70 o 
   9   1  12      785.49      737.00    130.51 o 
  10   1  12       14.46     -137.90     91.93 o 
  11   1  12      421.05      405.21    133.95 o 
  12   1  12      395.76      285.96    159.21 o 
  13   1  12      721.19      671.50    183.13 o 
  14   1  12      286.04      -95.65    215.26 o 
  15   1  12      293.04      -24.51    222.98 o 
  16   1  12      225.65       67.71    256.06 o 
 -20   2  12       28.23     -195.47    184.63 o 
 -19   2  12      217.18      136.47    166.48 o 
 -18   2  12      398.04      462.36    175.42 o 
 -17   2  12      706.42      524.44    172.92 o 
 -16   2  12     3437.40     3501.12    263.35 o 
 -15   2  12     4296.76     4412.53    219.25 o 
 -14   2  12     2778.90     2880.42    201.30 o 
 -13   2  12     3731.58     3649.03    197.77 o 
 -12   2  12     4069.58     3924.63    173.08 o 
 -11   2  12     6190.15     6438.33    195.57 o 
 -10   2  12    11921.25    12318.45    220.75 o 
  -9   2  12     6428.88     6213.47    157.53 o 
  -8   2  12     5679.10     5880.62    147.46 o 
  -7   2  12     4748.45     4678.30    130.53 o 
  -6   2  12     7037.77     6981.96    208.62 o 
  -5   2  12     4787.83     4485.26    178.10 o 
  -4   2  12     3399.55     3496.27    154.00 o 
  -3   2  12     5007.69     5182.96    196.51 o 
  -2   2  12       57.03        8.20     70.98 o 
  -1   2  12        0.06      -22.22     69.21 o 
   0   2  12      879.54      880.42    113.56 o 
   1   2  12      909.33      932.26     94.29 o 
   2   2  12     3823.23     3551.77    110.80 o 
   3   2  12     3813.50     3867.69    157.70 o 
   4   2  12     4101.10     4161.95    149.01 o 
   5   2  12     5728.35     5952.38    183.90 o 
   6   2  12     5028.57     5076.15    180.80 o 
   7   2  12     6640.45     6590.07    211.47 o 
   8   2  12     6925.18     6635.07    240.56 o 
   9   2  12     6901.39     7138.25    237.41 o 
  10   2  12     3501.19     3820.27    235.60 o 
  11   2  12     1974.06     2090.42    214.89 o 
  12   2  12     2897.18     2814.57    235.58 o 
  13   2  12     1901.68     2021.99    237.24 o 
  14   2  12     1500.18     1523.31    332.12 o 
  15   2  12      708.60       29.31    364.66 o 
 -19   3  12     3507.02     4013.06    304.50 o 
 -18   3  12     3216.11     3250.09    276.85 o 
 -17   3  12     4612.32     4511.77    284.82 o 
 -16   3  12     3266.68     3688.96    232.38 o 
 -15   3  12     3073.93     3224.72    220.63 o 
 -14   3  12     2124.29     2400.80    193.66 o 
 -13   3  12     1944.89     1976.46    174.31 o 
 -12   3  12      308.95      297.97    114.63 o 
 -11   3  12      436.98      442.69    114.46 o 
 -10   3  12      395.22      410.55    111.94 o 
  -9   3  12      199.89       14.40     85.33 o 
  -8   3  12     1276.27     1360.02    125.64 o 
  -7   3  12     4631.75     4418.47    181.52 o 
  -6   3  12    10427.78    10154.52    232.29 o 
  -5   3  12    13663.50    13127.11    321.83 o 
  -4   3  12    16233.30    15792.13    352.81 o 
  -3   3  12    17590.59    16327.98    358.78 o 
  -2   3  12    14951.96    14260.96    334.42 o 
  -1   3  12    12713.23    12595.92    313.66 o 
   0   3  12    15493.05    15055.87    430.39 o 
   1   3  12    21545.19    21251.20    415.93 o 
   2   3  12    15993.46    16504.35    307.93 o 
   3   3  12    20965.03    21041.26    354.98 o 
   4   3  12    13725.03    13600.07    284.76 o 
   5   3  12     3246.03     2979.21    176.36 o 
   6   3  12     5474.18     5339.19    257.19 o 
   7   3  12     2511.98     2617.77    195.69 o 
   8   3  12      380.11      165.99    117.99 o 
   9   3  12       29.46       32.59    128.31 o 
  10   3  12      216.91      117.86    158.18 o 
  11   3  12      294.25      140.53    163.60 o 
  12   3  12     1106.80      906.86    324.47 o 
  13   3  12     1551.68     1832.50    454.84 o 
  14   3  12     2948.89     3151.24    637.88 o 
  15   3  12     3216.60     3615.93    354.55 o 
 -18   4  12      118.49      310.13    326.97 o 
 -17   4  12      331.08      332.29    145.71 o 
 -16   4  12      569.51      769.07    177.64 o 
 -15   4  12      322.49      260.54    155.91 o 
 -14   4  12      459.71      769.18    138.39 o 
 -13   4  12     1488.67     1844.48    171.05 o 
 -12   4  12      405.96      793.16    150.24 o 
 -11   4  12      202.09      453.11    131.97 o 
 -10   4  12     1823.07     2297.01    251.67 o 
  -9   4  12        8.76      285.61    188.51 o 
  -8   4  12      675.29      913.58    181.73 o 
  -7   4  12     2450.22     2719.68    176.93 o 
  -6   4  12      475.47      620.87    120.38 o 
  -5   4  12      295.91      281.08    105.21 o 
  -4   4  12       50.71       21.65     93.53 o 
  -3   4  12       24.13       47.90     84.96 o 
  -2   4  12      146.13      143.92     95.22 o 
  -1   4  12      157.83       89.23     91.59 o 
   0   4  12      372.14      262.61    107.71 o 
   1   4  12       38.61      -28.92     92.20 o 
   2   4  12      603.81      507.80     99.78 o 
   3   4  12      620.44      644.41    111.18 o 
   4   4  12      798.86      980.15    143.01 o 
   5   4  12      537.58      695.25    142.19 o 
   6   4  12     1713.89     2194.58    192.89 o 
   7   4  12      162.18      405.41    131.85 o 
   8   4  12      282.98      597.25    176.92 o 
   9   4  12     1231.04     1644.03    369.37 o 
  10   4  12      447.67      399.31    179.35 o 
  11   4  12      206.66      268.85    199.61 o 
  12   4  12      307.65      515.45    193.53 o 
  13   4  12      421.77      402.97    213.63 o 
  14   4  12      192.11      308.55    323.12 o 
 -17   5  12     1778.91     2399.78    249.44 o 
 -16   5  12      778.87      737.91    165.57 o 
 -15   5  12      488.39      798.02    246.96 o 
 -14   5  12      582.10      849.18    161.81 o 
 -13   5  12       88.08        9.65    111.17 o 
 -12   5  12      110.59      -18.29    145.49 o 
 -11   5  12       21.26     -203.54    149.79 o 
 -10   5  12       21.34      -81.46    125.47 o 
  -9   5  12     3036.70     2996.54    289.64 o 
  -8   5  12     1740.11     1797.34    240.58 o 
  -7   5  12     1709.81     1636.37    234.00 o 
  -6   5  12     7062.13     7274.39    487.21 o 
  -5   5  12     2974.38     2979.23    227.87 o 
  -4   5  12     4254.73     3953.45    215.80 o 
  -3   5  12     6033.81     5986.20    254.77 o 
  -2   5  12     8616.04     8117.87    336.68 o 
  -1   5  12     9256.26     9225.09    305.15 o 
   0   5  12     6838.13     6429.76    260.50 o 
   1   5  12     5248.42     5125.33    236.83 o 
   2   5  12     6473.75     6698.61    318.82 o 
   3   5  12     4130.00     3628.21    210.89 o 
   4   5  12     2572.50     2705.69    191.64 o 
   5   5  12     5559.07     5931.78    376.07 o 
   6   5  12     1242.96      829.34    185.30 o 
   7   5  12      343.31      167.89    151.07 o 
   8   5  12      756.33     1113.18    275.60 o 
   9   5  12       13.39      -85.78    136.87 o 
  10   5  12       97.77       75.15    178.19 o 
  11   5  12      405.63      169.80    180.28 o 
  12   5  12      697.04      499.69    218.39 o 
 -15   6  12     3578.78     3772.84    369.25 o 
 -14   6  12     4457.81     4900.29    381.67 o 
 -13   6  12     4307.52     4778.17    434.29 o 
 -12   6  12     4989.04     5351.86    354.64 o 
 -11   6  12     6077.76     5872.15    359.39 o 
 -10   6  12     6433.93     6004.82    365.11 o 
  -9   6  12     6878.79     6565.75    570.58 o 
  -8   6  12     5696.09     4773.60    317.29 o 
  -7   6  12     4797.09     5080.36    321.41 o 
  -6   6  12     7954.38     7979.69    386.71 o 
  -5   6  12     4644.39     4410.82    237.26 o 
  -4   6  12     4100.88     4035.66    226.22 o 
  -3   6  12     1482.36     1521.62    263.13 o 
  -2   6  12      147.71       80.56    106.04 o 
  -1   6  12       18.87     -111.45     98.69 o 
   0   6  12       33.57     -151.84    101.23 o 
   1   6  12     1831.32     1916.08    333.85 o 
   2   6  12     2863.28     2600.38    254.68 o 
   3   6  12     3926.33     3769.16    230.50 o 
   4   6  12     4748.84     4600.14    243.49 o 
   5   6  12     6845.03     6040.82    353.40 o 
   6   6  12     2909.82     3178.76    317.47 o 
   7   6  12     8655.07     8801.01    442.08 o 
   8   6  12     7408.24     7266.41    410.45 o 
   9   6  12     3572.82     3953.91    416.08 o 
  10   6  12     4751.88     5080.72    666.04 o 
 -12   7  12       17.32       -3.24    158.81 o 
 -11   7  12        0.02       76.87    178.04 o 
 -10   7  12        7.95       71.69    167.26 o 
  -9   7  12       73.38      247.57    192.80 o 
  -8   7  12      137.75      190.77    158.54 o 
  -7   7  12      105.36      239.91    213.11 o 
  -6   7  12      148.65      103.39    198.14 o 
  -5   7  12      216.90      366.30    164.97 o 
  -4   7  12      125.55      351.49    170.08 o 
  -3   7  12       19.80      135.98    115.09 o 
  -2   7  12       43.01      307.83    131.80 o 
  -1   7  12        0.33      272.51    162.55 o 
   0   7  12       30.38      485.52    172.72 o 
   1   7  12       28.47      386.50    173.54 o 
   2   7  12       40.77      269.04    139.27 o 
   3   7  12       65.31      251.40    156.22 o 
   4   7  12       18.98       57.85    153.42 o 
   5   7  12      174.24      146.04    295.90 o 
   6   7  12       69.07       49.41    148.40 o 
   7   7  12       31.29      119.85    161.15 o 
   8   7  12      104.59       13.75    172.91 o 
  -8   8  12     4699.58     4820.96    353.57 o 
  -7   8  12     2756.03     2874.26    318.66 o 
  -6   8  12      504.57      700.65    214.05 o 
  -5   8  12     1608.08     1316.33    274.03 o 
  -4   8  12      829.46      931.31    223.47 o 
  -3   8  12      665.26      823.95    360.69 o 
  -2   8  12      536.46      578.62    326.77 o 
  -1   8  12        5.46     -192.33    129.32 o 
   0   8  12      451.81      172.31    185.17 o 
   1   8  12      362.86      353.86    184.64 o 
   2   8  12      551.80      444.76    379.63 o 
   3   8  12      702.14      895.38    217.52 o 
   4   8  12     1203.78      989.15    239.00 o 
 -20   1  13     4629.22     4684.42    370.37 o 
 -19   1  13     4090.18     3988.85    355.12 o 
 -18   1  13     3047.21     3678.33    412.83 o 
 -17   1  13     1953.24     1980.79    225.84 o 
 -16   1  13     1915.81     2076.69    225.13 o 
 -15   1  13     1572.15     1653.54    203.16 o 
 -14   1  13      879.00      792.41    125.35 o 
 -13   1  13      258.04      130.95    101.98 o 
 -12   1  13      124.60       83.50     93.61 o 
 -11   1  13        5.33      -11.44     68.40 o 
 -10   1  13      764.53      765.89     88.12 o 
  -9   1  13     3505.17     3575.81    127.93 o 
  -8   1  13     5630.52     5211.24    136.89 o 
  -7   1  13    10989.70    10610.40    179.28 o 
  -6   1  13    13985.38    13952.90    198.93 o 
  -5   1  13    21015.88    21352.83    276.13 o 
  -4   1  13    18709.63    19274.88    449.84 o 
  -3   1  13    21173.59    21661.55    401.62 o 
  -2   1  13    21898.07    22462.21    410.03 o 
  -1   1  13    16596.24    16366.76    344.23 o 
   0   1  13    22280.18    22385.56    375.84 o 
   1   1  13    27883.42    26985.69    661.63 o 
   2   1  13    22454.57    21577.45    574.26 o 
   3   1  13    17575.29    17094.11    397.80 o 
   4   1  13    11170.23    10861.16    238.05 o 
   5   1  13     4440.61     4230.55    167.78 o 
   6   1  13      922.83      904.90    118.44 o 
   7   1  13      167.33       13.96     88.37 o 
   8   1  13       97.04     -110.99     99.14 o 
   9   1  13      290.35      120.83    110.78 o 
  10   1  13      692.60      502.48    126.66 o 
  11   1  13      958.19      985.88    165.64 o 
  12   1  13     2205.12     2476.58    240.55 o 
  13   1  13     3307.92     3147.39    511.65 o 
  14   1  13     3810.41     3748.04    379.16 o 
  15   1  13     3373.69     3001.22    543.68 o 
 -19   2  13      616.00      341.11    185.33 o 
 -18   2  13     1079.80     1216.84    207.42 o 
 -17   2  13     1362.26     1214.94    256.41 o 
 -16   2  13     3320.84     3523.12    253.41 o 
 -15   2  13     4586.57     4469.33    216.31 o 
 -14   2  13     5906.03     5924.83    269.84 o 
 -13   2  13     9361.72     9850.96    252.13 o 
 -12   2  13     8117.10     8334.61    228.92 o 
 -11   2  13     8864.97     9186.67    229.24 o 
 -10   2  13     5284.12     5256.83    157.82 o 
  -9   2  13     3055.09     3014.50    141.55 o 
  -8   2  13     1712.85     2059.53    111.53 o 
  -7   2  13     4774.91     4738.21    163.00 o 
  -6   2  13     6459.51     5871.61    166.21 o 
  -5   2  13     4520.13     4326.59    131.21 o 
  -4   2  13     2793.29     2792.18    162.81 o 
  -3   2  13     1093.44     1167.61    129.84 o 
  -2   2  13      103.14       57.23     80.05 o 
  -1   2  13      640.58      644.52    126.86 o 
   0   2  13     5767.18     5636.21    213.62 o 
   1   2  13     4112.69     4041.53    152.60 o 
   2   2  13     1821.39     2019.84    127.38 o 
   3   2  13     3390.24     3325.71    149.46 o 
   4   2  13     4007.11     4142.67    190.48 o 
   5   2  13     8370.69     8283.37    514.92 o 
   6   2  13     4669.06     4322.43    173.30 o 
   7   2  13     4745.21     4797.01    259.55 o 
   8   2  13     4838.04     5421.91    242.48 o 
   9   2  13     6545.94     6827.67    270.26 o 
  10   2  13     7961.10     8084.08    479.20 o 
  11   2  13     7218.76     6426.98    636.73 o 
  12   2  13     2963.17     3191.08    330.10 o 
  13   2  13     1624.66     1420.47    265.25 o 
  14   2  13      738.64      607.69    223.83 o 
  15   2  13      245.45      -52.76    351.68 o 
 -19   3  13       89.13      347.48    168.20 o 
 -18   3  13      448.42      213.87    261.05 o 
 -17   3  13      990.37     1066.94    195.00 o 
 -16   3  13      455.13      434.58    139.49 o 
 -15   3  13       60.33      -91.52    109.67 o 
 -14   3  13      160.58       41.38    133.37 o 
 -13   3  13       48.80       12.16    103.86 o 
 -12   3  13       10.83     -153.02    102.01 o 
 -11   3  13      241.79      134.11    106.88 o 
 -10   3  13      706.82      684.09    135.63 o 
  -9   3  13      112.42        2.95     90.36 o 
  -8   3  13      782.13      798.98    127.15 o 
  -7   3  13      165.25      174.87     99.39 o 
  -6   3  13       49.81       64.83     92.54 o 
  -5   3  13      686.71      868.03    130.40 o 
  -4   3  13     1258.93     1460.36    149.90 o 
  -3   3  13     1634.01     2017.78    165.53 o 
  -2   3  13     2051.29     2382.69    171.10 o 
  -1   3  13     1996.29     2173.20    163.77 o 
   0   3  13      373.59      468.33    112.61 o 
   1   3  13       43.92       99.28     92.42 o 
   2   3  13      133.66      327.06     88.96 o 
   3   3  13      596.87      643.34    106.69 o 
   4   3  13        8.40       20.87     78.02 o 
   5   3  13        3.25     -109.06     82.37 o 
   6   3  13        1.09      -56.39     93.51 o 
   7   3  13       23.55     -102.02     99.01 o 
   8   3  13       64.19      -85.76    104.07 o 
   9   3  13        2.84     -117.54    129.77 o 
  10   3  13       14.00     -151.75    325.33 o 
  11   3  13      164.08       92.08    156.91 o 
  12   3  13       31.59     -200.32    141.85 o 
  13   3  13        4.02     -197.49    171.25 o 
  14   3  13        4.80     -150.44    324.49 o 
 -18   4  13     1411.15     2056.65    278.28 o 
 -17   4  13     3150.40     3791.97    268.21 o 
 -16   4  13     4982.79     5175.29    282.60 o 
 -15   4  13     6107.78     6283.58    301.30 o 
 -14   4  13     7936.41     7925.04    321.78 o 
 -13   4  13     6865.24     6928.83    296.55 o 
 -12   4  13    14970.74    14560.57    471.24 o 
 -11   4  13    10372.71    10339.73    463.04 o 
 -10   4  13     9136.59     9825.47    630.35 o 
  -9   4  13    16603.80    16149.17    518.77 o 
  -8   4  13     8423.79     9050.15    395.16 o 
  -7   4  13     5271.00     5121.98    231.04 o 
  -6   4  13     6029.76     6002.59    247.97 o 
  -5   4  13     2992.05     2875.33    188.99 o 
  -4   4  13     1700.73     1830.87    173.21 o 
  -3   4  13      104.78       49.36     98.66 o 
  -2   4  13      921.10      760.08    134.22 o 
  -1   4  13     2140.46     2141.95    178.97 o 
   0   4  13      687.37      525.97    122.93 o 
   1   4  13     2030.50     1861.36    175.40 o 
   2   4  13     3925.78     3716.27    177.34 o 
   3   4  13     7726.32     7750.07    235.27 o 
   4   4  13     5592.93     5717.52    243.88 o 
   5   4  13     4215.91     4242.93    222.26 o 
   6   4  13    11980.64    12354.26    484.56 o 
   7   4  13     8031.43     8407.92    777.44 o 
   8   4  13    11492.88    12258.98   1410.69 o 
   9   4  13     7996.77     7955.06    807.77 o 
  10   4  13     4785.14     4486.80    891.93 o 
  11   4  13     4206.80     4083.36    344.00 o 
  12   4  13     3853.30     3836.51    342.30 o 
  13   4  13     2398.32     2524.02    336.77 o 
 -16   5  13     1242.93     1815.17    398.26 o 
 -15   5  13      588.01      741.03    276.51 o 
 -14   5  13      573.29      368.75    216.44 o 
 -13   5  13      267.32      185.81    207.98 o 
 -12   5  13      114.00      247.82    177.29 o 
 -11   5  13       94.10       -5.51    149.62 o 
 -10   5  13      558.27      379.56    165.07 o 
  -9   5  13      162.32      196.95    149.84 o 
  -8   5  13     3300.05     3227.87    276.60 o 
  -7   5  13     3267.18     3328.40    278.19 o 
  -6   5  13     5385.49     5610.59    254.54 o 
  -5   5  13     7569.08     7143.97    278.54 o 
  -4   5  13     7691.98     7436.03    287.69 o 
  -3   5  13     8601.31     8346.17    361.47 o 
  -2   5  13     8132.34     8067.79    293.73 o 
  -1   5  13     4481.86     4390.75    234.53 o 
   0   5  13     4927.90     4735.01    333.87 o 
   1   5  13     5389.82     5232.92    248.28 o 
   2   5  13     7742.27     7606.74    349.39 o 
   3   5  13     2804.88     3043.71    225.99 o 
   4   5  13     3045.82     3058.27    206.26 o 
   5   5  13     1033.87      961.42    157.42 o 
   6   5  13       27.49      -99.21    124.29 o 
   7   5  13       86.52      -49.53    133.04 o 
   8   5  13       83.88      -26.60    142.93 o 
   9   5  13      265.70      117.66    218.24 o 
  10   5  13      164.95       59.01    169.15 o 
  11   5  13      186.94      159.02    378.28 o 
  12   5  13      506.87      309.16    251.52 o 
 -15   6  13      699.95      846.26    223.97 o 
 -14   6  13     1039.24     1309.74    394.81 o 
 -13   6  13      971.97     1780.62    358.91 o 
 -12   6  13      532.97      924.55    221.29 o 
 -11   6  13     1194.89     1470.70    245.32 o 
 -10   6  13     3216.37     3639.35    314.22 o 
  -9   6  13     2258.11     2908.34    298.60 o 
  -8   6  13     2569.24     2399.96    283.93 o 
  -7   6  13     2610.27     2782.38    282.14 o 
  -6   6  13      559.17      827.92    202.91 o 
  -5   6  13       27.23       -6.27    102.61 o 
  -4   6  13       10.67       11.92     99.97 o 
  -3   6  13      102.72      -11.28    104.24 o 
  -2   6  13      473.66      230.40    119.21 o 
  -1   6  13      446.84      239.22    127.14 o 
   0   6  13       25.21     -152.43    107.06 o 
   1   6  13      654.21      502.80    171.75 o 
   2   6  13     1284.72     1329.46    175.89 o 
   3   6  13      936.25     1029.06    165.67 o 
   4   6  13     2331.34     2900.09    232.98 o 
   5   6  13     2378.30     2354.69    703.55 o 
   6   6  13     2125.94     2501.92    345.63 o 
   7   6  13     1576.60     1686.91    269.93 o 
   8   6  13      750.74     1101.16    237.00 o 
   9   6  13     1550.65     2070.18    289.59 o 
  10   6  13      762.77     1321.11    273.24 o 
 -12   7  13        4.52      119.21    235.19 o 
 -11   7  13       96.53      174.60    179.77 o 
 -10   7  13     1185.73     1268.65    241.29 o 
  -9   7  13     1211.23     1240.56    246.79 o 
  -8   7  13     2329.81     2580.61    302.76 o 
  -7   7  13     3162.51     3527.67    406.45 o 
  -6   7  13     1589.22     1948.84    268.11 o 
  -5   7  13     5114.38     4666.58    472.08 o 
  -4   7  13     4094.68     4220.00    308.63 o 
  -3   7  13     4398.51     4114.68    246.33 o 
  -2   7  13     5932.65     5815.17    287.20 o 
  -1   7  13     9741.02    10781.98    481.08 o 
   0   7  13     7087.04     6917.00    858.96 o 
   1   7  13     4350.08     4133.68    386.56 o 
   2   7  13     3282.92     3323.21    252.99 o 
   3   7  13     2476.66     2500.11    297.13 o 
   4   7  13     1763.25     1555.76    249.59 o 
   5   7  13     1002.84      950.29    236.13 o 
   6   7  13      747.25      809.12    218.65 o 
   7   7  13      484.15      312.49    186.55 o 
  -7   8  13      591.62      989.16    228.96 o 
  -6   8  13      722.72      457.47    203.04 o 
  -5   8  13      287.90      250.14    178.86 o 
  -4   8  13       13.97     -150.74    147.00 o 
  -3   8  13       66.74      297.04    263.34 o 
  -2   8  13        0.01        1.26    228.17 o 
  -1   8  13       48.62      -14.23    154.00 o 
   0   8  13       89.20      -59.44    216.15 o 
   1   8  13      391.87      279.91    181.32 o 
   2   8  13      777.27      753.90    214.40 o 
 -20   0  14     2759.48     2887.54    499.50 o 
 -19   0  14     1864.68     2278.55    417.02 o 
 -18   0  14     3183.60     4016.56    497.83 o 
 -17   0  14     7082.15     6411.71    512.07 o 
 -16   0  14     9777.49     9329.32    771.13 o 
 -15   0  14    12750.86    13015.15    470.30 o 
 -14   0  14    15840.34    15282.68    493.01 o 
 -13   0  14    22994.44    23572.47    474.86 o 
 -12   0  14    21943.40    22236.83    447.93 o 
 -11   0  14    16270.71    16333.42    367.26 o 
 -10   0  14    15783.03    15947.08    353.33 o 
  -9   0  14    10782.62    11157.46    287.04 o 
  -8   0  14     4608.87     4550.59    188.59 o 
  -7   0  14     4278.16     4179.64    213.31 o 
  -6   0  14     9958.53    10020.76    238.52 o 
  -5   0  14     1432.18     1744.59    187.47 o 
  -4   0  14      655.74      490.06    167.48 o 
  -3   0  14      399.44      478.15    132.46 o 
  -2   0  14     1437.74     1631.91    176.79 o 
  -1   0  14     6350.77     6127.32    214.03 o 
   0   0  14    13038.41    13348.41    299.75 o 
   1   0  14    10818.97    10294.08    305.54 o 
   2   0  14    13754.42    13728.99    342.15 o 
   3   0  14    16032.79    15253.49    659.34 o 
   4   0  14    21095.55    20922.12    574.35 o 
   5   0  14    16000.31    15021.15    530.49 o 
   6   0  14     9309.67     8743.28    340.75 o 
   7   0  14     7767.46     6639.21    381.43 o 
   8   0  14     7427.30     7422.73    347.88 o 
   9   0  14    12792.40    13558.93    508.40 o 
  10   0  14    16482.85    16944.75    738.69 o 
  11   0  14     4018.67     3862.24    296.62 o 
  12   0  14     3845.02     3997.78    323.56 o 
  13   0  14     2576.18     1849.72    442.54 o 
  14   0  14      997.95      603.32    381.62 o 
 -20   1  14      786.57      707.65    256.11 o 
 -19   1  14      320.94      619.32    358.81 o 
 -18   1  14       88.31       61.79    163.86 o 
 -17   1  14        7.97     -136.97    143.38 o 
 -16   1  14      604.69      648.97    170.84 o 
 -15   1  14     2916.43     3024.54    290.78 o 
 -14   1  14     1745.95     1944.72    155.87 o 
 -13   1  14     1009.16      708.63    115.58 o 
 -12   1  14      328.12      317.29    101.61 o 
 -11   1  14      191.67      295.14     81.48 o 
 -10   1  14     1178.10     1241.96    103.32 o 
  -9   1  14      656.11      806.68     86.56 o 
  -8   1  14     1147.30     1287.39     91.98 o 
  -7   1  14      971.31     1178.26     85.26 o 
  -6   1  14     1680.13     1678.68     98.56 o 
  -5   1  14      655.65      817.18     70.78 o 
  -4   1  14    16353.67    16471.20    306.54 o 
  -3   1  14     8941.69     9127.38    261.54 o 
  -2   1  14     3936.81     3760.55    245.68 o 
  -1   1  14     5879.58     6455.29    225.97 o 
   0   1  14     4954.23     5167.28    162.31 o 
   1   1  14     3504.12     3558.99    123.82 o 
   2   1  14     1369.39     1599.88    153.02 o 
   3   1  14      646.87     1047.02    128.93 o 
   4   1  14      896.05     1022.25    112.86 o 
   5   1  14     1090.11     1360.69    129.33 o 
   6   1  14       27.96      -37.01     87.34 o 
   7   1  14       77.10      -19.58     93.58 o 
   8   1  14       52.75     -134.72     89.81 o 
   9   1  14      681.18      448.93    125.56 o 
  10   1  14      730.62      534.12    146.83 o 
  11   1  14     1314.44     1883.95    261.01 o 
  12   1  14      747.13      828.80    297.36 o 
  13   1  14      258.43      102.99    182.83 o 
  14   1  14      320.42     -159.94    331.59 o 
  15   1  14      381.61       21.56    326.35 o 
 -19   2  14     1215.88     1403.17    222.20 o 
 -18   2  14     1944.34     2467.55    257.00 o 
 -17   2  14     1797.93     1556.16    261.68 o 
 -16   2  14     2056.57     2496.30    232.78 o 
 -15   2  14     1927.56     2214.24    197.77 o 
 -14   2  14     2933.38     3525.31    203.38 o 
 -13   2  14     3240.68     3707.74    178.87 o 
 -12   2  14     2030.38     2455.76    159.18 o 
 -11   2  14     4835.00     5068.51    183.84 o 
 -10   2  14     3634.18     3764.28    143.02 o 
  -9   2  14     2622.13     2798.45    124.18 o 
  -8   2  14     9905.05     9858.62    219.87 o 
  -7   2  14     5668.59     5782.42    227.93 o 
  -6   2  14     1083.23     1217.68    139.58 o 
  -5   2  14     2017.04     2308.08    172.22 o 
  -4   2  14      405.20      396.07    106.56 o 
  -3   2  14      171.89      105.99     92.41 o 
  -2   2  14        1.01      -31.48     88.98 o 
  -1   2  14        5.09      -52.64     84.75 o 
   0   2  14       12.70      -36.47     86.26 o 
   1   2  14     1234.33     1393.69    119.45 o 
   2   2  14     3943.00     3577.12    158.53 o 
   3   2  14     2535.04     2370.79    140.39 o 
   4   2  14     5251.15     5284.41    299.92 o 
   5   2  14     6432.85     6526.35    245.25 o 
   6   2  14     6689.46     7091.55    259.03 o 
   7   2  14    11347.16    11752.33    700.45 o 
   8   2  14     6507.30     6364.08    262.32 o 
   9   2  14     2908.23     3121.33    220.56 o 
  10   2  14     1303.01     1123.95    214.73 o 
  11   2  14     3493.91     3482.00    318.42 o 
  12   2  14     2280.50     2714.20    423.51 o 
  13   2  14     1143.11     1160.07    325.11 o 
  14   2  14      617.91      210.80    392.10 o 
 -19   3  14     2882.69     3290.55    435.44 o 
 -18   3  14     2976.71     2965.07    535.51 o 
 -17   3  14     2568.81     2347.55    293.80 o 
 -16   3  14     1527.73     1570.50    199.68 o 
 -15   3  14      521.66      539.35    150.83 o 
 -14   3  14      225.62      243.76    132.05 o 
 -13   3  14       97.68       39.65    111.95 o 
 -12   3  14      954.29      920.01    156.31 o 
 -11   3  14     1110.86     1122.83    161.84 o 
 -10   3  14     1868.75     1965.20    186.11 o 
  -9   3  14     5831.29     5104.64    539.50 o 
  -8   3  14     3266.97     3024.79    189.68 o 
  -7   3  14    10505.74    10294.30    307.26 o 
  -6   3  14    15940.90    15293.47    373.19 o 
  -5   3  14    19603.35    19078.71    416.86 o 
  -4   3  14    17004.16    17170.27    394.11 o 
  -3   3  14    15558.10    15241.51    367.13 o 
  -2   3  14    12210.29    11649.71    321.07 o 
  -1   3  14     8783.27     8692.37    279.06 o 
   0   3  14     9085.02     8917.29    281.21 o 
   1   3  14    10322.91     9731.41    245.31 o 
   2   3  14    10800.55    10779.03    260.94 o 
   3   3  14     9777.04     9702.65    252.63 o 
   4   3  14     2003.96     2428.27    181.99 o 
   5   3  14      754.84      628.46    134.23 o 
   6   3  14      719.96      717.64    136.05 o 
   7   3  14      230.60      137.17    114.49 o 
   8   3  14      348.19      409.65    137.77 o 
   9   3  14      415.92      351.32    172.30 o 
  10   3  14      484.86      306.34    201.17 o 
  11   3  14     1230.85     1278.76    242.17 o 
  12   3  14     2124.90     2328.30    305.88 o 
  13   3  14     3079.15     3660.86    367.52 o 
 -18   4  14      751.26     1656.30    520.20 o 
 -17   4  14      694.26      879.36    186.56 o 
 -16   4  14      377.49      589.00    213.42 o 
 -15   4  14      318.56      543.14    153.50 o 
 -14   4  14      688.11      766.15    170.78 o 
 -13   4  14     1169.19     1663.27    191.83 o 
 -12   4  14      534.24      950.61    152.32 o 
 -11   4  14      685.71      769.43    300.39 o 
 -10   4  14      527.29      623.38    187.26 o 
  -9   4  14       15.74       82.73    161.24 o 
  -8   4  14     2256.08     1916.25    238.90 o 
  -7   4  14     1335.70     1494.32    171.76 o 
  -6   4  14      184.13      118.36    104.80 o 
  -5   4  14       55.49       88.29     99.46 o 
  -4   4  14       24.71      -29.79    103.16 o 
  -3   4  14      246.12      161.15    106.18 o 
  -2   4  14      369.33      365.31    125.09 o 
  -1   4  14      252.93      235.16    119.09 o 
   0   4  14        2.45       43.17    102.06 o 
   1   4  14      192.79      283.54    119.62 o 
   2   4  14     1275.98     1359.74    137.84 o 
   3   4  14      432.49      551.21    113.03 o 
   4   4  14     1588.84     1715.69    177.97 o 
   5   4  14     1516.76     2037.14    195.97 o 
   6   4  14      446.20      707.25    142.32 o 
   7   4  14     1456.55     1483.04    182.54 o 
   8   4  14      450.27      676.01    192.10 o 
   9   4  14      212.81      233.00    192.90 o 
  10   4  14      256.65      138.46    148.64 o 
  11   4  14      469.70      403.22    351.58 o 
  12   4  14      478.72      512.76    210.34 o 
 -16   5  14      418.17      537.01    235.37 o 
 -15   5  14      506.94      715.62    232.72 o 
 -14   5  14       26.89      -41.87    224.52 o 
 -13   5  14      103.98       36.98    172.40 o 
 -12   5  14       22.91      -96.85    150.86 o 
 -11   5  14      566.92      767.64    199.77 o 
 -10   5  14     1754.33     1796.27    248.15 o 
  -9   5  14     2920.70     2615.29    278.21 o 
  -8   5  14     4408.32     3711.76    286.05 o 
  -7   5  14     4677.69     4323.13    300.13 o 
  -6   5  14     5944.36     5895.50    260.75 o 
  -5   5  14     4841.05     4964.91    248.37 o 
  -4   5  14     5665.87     5651.54    263.79 o 
  -3   5  14     7004.76     6635.01    281.82 o 
  -2   5  14    10328.20    10284.25    335.70 o 
  -1   5  14    10502.13    10256.39    336.15 o 
   0   5  14     9024.87     8851.19    415.17 o 
   1   5  14     3820.88     3861.74    267.22 o 
   2   5  14     1233.67     1458.18    176.27 o 
   3   5  14     1167.52     1152.20    160.42 o 
   4   5  14     1612.98     1750.46    189.02 o 
   5   5  14     1019.76      681.28    167.15 o 
   6   5  14       57.18      -26.24    134.44 o 
   7   5  14      320.53      191.63    159.00 o 
   8   5  14       22.02      -69.82    149.61 o 
   9   5  14      330.30      131.58    185.40 o 
  10   5  14     1147.90      965.66    332.95 o 
  11   5  14      939.64      659.03    423.28 o 
 -14   6  14     3510.45     3647.56    369.59 o 
 -13   6  14     4640.60     4322.46    345.00 o 
 -12   6  14     3611.84     3763.09    358.11 o 
 -11   6  14     4956.13     4371.49    334.08 o 
 -10   6  14     4615.46     4572.83    330.76 o 
  -9   6  14     5002.28     4564.97    330.13 o 
  -8   6  14     2045.39     2224.66    271.06 o 
  -7   6  14     2041.53     2171.93    262.90 o 
  -6   6  14     2669.60     2627.10    285.34 o 
  -5   6  14     1581.32     1545.52    231.43 o 
  -4   6  14      318.53      200.30    118.54 o 
  -3   6  14      104.52       11.47    110.72 o 
  -2   6  14       21.89      -69.25    108.92 o 
  -1   6  14       42.37     -122.64    109.59 o 
   0   6  14     1221.74      791.28    198.32 o 
   1   6  14     2040.54     2234.35    651.95 o 
   2   6  14     2509.68     3050.23    229.22 o 
   3   6  14     3911.16     3930.97    305.60 o 
   4   6  14     5126.82     4875.15    258.42 o 
   5   6  14     4226.65     4110.97    373.06 o 
   6   6  14     6089.43     6042.17    371.61 o 
   7   6  14     6289.59     7133.82    498.77 o 
   8   6  14     5255.57     5064.36    587.95 o 
   9   6  14     5208.07     5320.96    419.43 o 
 -11   7  14       87.10      -79.64    156.84 o 
 -10   7  14      584.28      550.95    254.87 o 
  -9   7  14        4.38       47.86    207.56 o 
  -8   7  14      198.02      555.88    191.30 o 
  -7   7  14       87.27      200.14    176.93 o 
  -6   7  14       16.62      226.91    170.16 o 
  -5   7  14        0.12      230.60    176.24 o 
  -4   7  14       26.92        8.08    146.68 o 
  -3   7  14       15.95      255.60    142.08 o 
  -2   7  14        2.50      439.50    143.57 o 
  -1   7  14        0.10      389.63    182.34 o 
   0   7  14       37.45      507.85    192.17 o 
   1   7  14       33.17      267.48    173.90 o 
   2   7  14      300.19      369.98    150.84 o 
   3   7  14        0.02      -56.59    139.73 o 
   4   7  14       16.52      -27.40    144.45 o 
   5   7  14        0.82      182.90    167.01 o 
   6   7  14       21.89        0.56    166.50 o 
  -6   8  14      197.56       19.78    183.51 o 
  -5   8  14      498.26      453.32    200.26 o 
  -4   8  14      211.09      -80.31    178.14 o 
  -3   8  14       17.89     -314.02    209.35 o 
  -2   8  14       41.31     -272.26    181.50 o 
  -1   8  14      748.23      579.86    287.42 o 
   0   8  14      717.50      606.53    515.49 o 
   1   8  14     1066.43     1385.87    255.21 o 
 -19   1  15     1923.01     1726.28    294.93 o 
 -18   1  15     1831.07     1678.80    433.93 o 
 -17   1  15     1492.02     1347.99    211.22 o 
 -16   1  15      616.15      660.19    170.61 o 
 -15   1  15      197.89       46.98    120.90 o 
 -14   1  15       64.00      -16.72     97.69 o 
 -13   1  15      224.31      127.34     98.68 o 
 -12   1  15      568.06      492.09    111.15 o 
 -11   1  15     1476.25     1520.17    117.42 o 
 -10   1  15     5794.59     5509.34    160.41 o 
  -9   1  15     9533.46     9728.91    194.17 o 
  -8   1  15    11892.43    11789.59    203.82 o 
  -7   1  15     8792.98     8340.72    230.35 o 
  -6   1  15    11938.39    11975.89    272.45 o 
  -5   1  15    15799.64    15692.92    309.24 o 
  -4   1  15     9923.95     9670.10    244.41 o 
  -3   1  15    15440.34    15653.86    357.51 o 
  -2   1  15    18467.60    18456.01    392.66 o 
  -1   1  15    14770.27    14512.26    383.46 o 
   0   1  15    11676.75    12024.99    249.74 o 
   1   1  15    11619.94    11596.10    247.18 o 
   2   1  15    11532.17    11069.41    278.68 o 
   3   1  15     4312.28     4348.48    188.42 o 
   4   1  15     5777.62     5188.67    208.86 o 
   5   1  15      802.40      733.99    132.35 o 
   6   1  15      216.53      140.05    110.46 o 
   7   1  15       85.31      -36.29    103.35 o 
   8   1  15      322.66       35.84    113.66 o 
   9   1  15      731.57      686.24    279.91 o 
  10   1  15     1227.05     1068.58    178.03 o 
  11   1  15     1750.98     1655.08    459.80 o 
  12   1  15     3152.09     3091.66    327.92 o 
  13   1  15     3780.03     4009.45    345.36 o 
  14   1  15     3763.09     3290.75    538.65 o 
 -19   2  15     2462.31     2897.88    385.31 o 
 -18   2  15     2274.83     2697.15    851.15 o 
 -17   2  15     1935.74     2151.98    281.31 o 
 -16   2  15     3922.82     4321.71    426.86 o 
 -15   2  15     6597.15     7430.81    312.76 o 
 -14   2  15     6730.57     6905.78    343.97 o 
 -13   2  15     5899.73     5952.64    232.24 o 
 -12   2  15     7939.73     8189.49    259.26 o 
 -11   2  15     1072.54     1327.35    143.47 o 
 -10   2  15     3336.57     3362.87    156.49 o 
  -9   2  15     7504.70     7622.22    206.68 o 
  -8   2  15     1247.77     1373.83    140.14 o 
  -7   2  15     3249.18     2843.07    288.29 o 
  -6   2  15     1844.97     2075.70    176.50 o 
  -5   2  15      894.55      543.74    122.28 o 
  -4   2  15      148.46      138.94     99.62 o 
  -3   2  15      476.72      414.69    114.01 o 
  -2   2  15     4625.16     4348.34    206.09 o 
  -1   2  15     5037.56     5032.69    216.97 o 
   0   2  15     5044.50     4767.09    172.80 o 
   1   2  15     4364.11     4068.74    166.55 o 
   2   2  15     3585.76     3593.98    189.86 o 
   3   2  15     4482.12     4345.28    224.48 o 
   4   2  15     7792.00     7892.37    337.08 o 
   5   2  15     7429.63     7582.38    498.77 o 
   6   2  15     7339.91     7614.62    396.82 o 
   7   2  15     6459.61     6644.67    317.24 o 
   8   2  15     8126.79     8007.62    296.52 o 
   9   2  15     6013.74     6012.29    341.81 o 
  10   2  15     3399.92     3830.33    313.26 o 
  11   2  15     2485.13     2229.45    288.59 o 
  12   2  15     1072.85     1189.23    255.11 o 
  13   2  15      418.90      202.29    322.60 o 
  14   2  15      181.94     -172.34    538.96 o 
 -18   3  15      101.96      251.40    257.07 o 
 -17   3  15       34.12      297.57    178.35 o 
 -16   3  15       58.69      140.26    125.61 o 
 -15   3  15       60.39      -26.22    150.11 o 
 -14   3  15        0.91      -39.91    113.47 o 
 -13   3  15       10.34      -69.86    100.32 o 
 -12   3  15        3.88      -88.72    103.73 o 
 -11   3  15      634.69      482.75    141.53 o 
 -10   3  15        6.49      108.80    153.90 o 
  -9   3  15      108.54      210.71    111.94 o 
  -8   3  15      625.25      491.46    126.74 o 
  -7   3  15     2178.66     2467.31    197.00 o 
  -6   3  15     1248.81     1305.04    158.04 o 
  -5   3  15     1032.95     1022.53    146.41 o 
  -4   3  15     2927.70     3274.39    198.59 o 
  -3   3  15      854.49      845.00    142.69 o 
  -2   3  15       17.48       61.75     97.77 o 
  -1   3  15      307.59      306.93    112.31 o 
   0   3  15      386.60      421.30    126.29 o 
   1   3  15      479.81      579.13    104.23 o 
   2   3  15       28.36      115.28     87.51 o 
   3   3  15      255.42      279.91     97.04 o 
   4   3  15      884.64      898.49    126.41 o 
   5   3  15        0.32     -122.48     93.54 o 
   6   3  15      976.06      992.49    152.80 o 
   7   3  15       87.85      -21.89    103.57 o 
   8   3  15      292.95      217.02    129.11 o 
   9   3  15      211.69      105.39    157.33 o 
  10   3  15      302.40      246.15    210.80 o 
  11   3  15      343.19      198.71    180.72 o 
  12   3  15      104.07      133.83    194.87 o 
  13   3  15      118.32     -130.60    183.49 o 
 -17   4  15     4189.76     4688.36    302.84 o 
 -16   4  15     4808.54     5190.20    298.18 o 
 -15   4  15     6445.71     6472.82    314.16 o 
 -14   4  15     5968.05     6597.55    307.85 o 
 -13   4  15     7358.95     7691.04    322.86 o 
 -12   4  15     9712.10     9817.66    733.35 o 
 -11   4  15    13160.64    13308.07    502.85 o 
 -10   4  15     6966.64     7125.86    380.22 o 
  -9   4  15     4041.86     4016.16    303.73 o 
  -8   4  15     6821.79     6303.11    340.62 o 
  -7   4  15     4140.34     3869.88    225.12 o 
  -6   4  15     2494.53     2670.78    209.31 o 
  -5   4  15     1033.22     1012.60    160.39 o 
  -4   4  15       28.69     -112.82     98.49 o 
  -3   4  15      228.69      156.09    118.89 o 
  -2   4  15      977.70     1148.44    159.96 o 
  -1   4  15     3162.22     3021.98    202.19 o 
   0   4  15     8252.17     8198.88    298.28 o 
   1   4  15     9272.19     8849.34    257.28 o 
   2   4  15     8472.02     8432.82    255.25 o 
   3   4  15    12465.16    12305.35    301.92 o 
   4   4  15     5975.58     6396.63    266.49 o 
   5   4  15     9343.27    10124.11    348.46 o 
   6   4  15     9953.98    10009.90    534.41 o 
   7   4  15     7568.84     8177.02    315.60 o 
   8   4  15     5231.47     5409.27    346.25 o 
   9   4  15     3343.94     3444.39    302.51 o 
  10   4  15     3341.26     3567.89    351.67 o 
  11   4  15     2624.07     2531.67    353.17 o 
  12   4  15     1552.83     1465.33    279.87 o 
 -16   5  15      170.42      495.94    286.43 o 
 -15   5  15      126.92      114.64    175.18 o 
 -14   5  15      168.74     -154.43    165.29 o 
 -13   5  15        8.26      -47.37    157.78 o 
 -12   5  15       10.98      -63.73    184.65 o 
 -11   5  15      706.61      439.88    188.10 o 
 -10   5  15      962.87      911.31    214.85 o 
  -9   5  15     1066.50     1381.52    230.79 o 
  -8   5  15     4043.66     3807.00    293.18 o 
  -7   5  15     5082.57     4986.03    317.90 o 
  -6   5  15     5037.24     4672.19    244.54 o 
  -5   5  15     4860.59     4313.03    236.63 o 
  -4   5  15     4353.79     4525.05    238.68 o 
  -3   5  15     3555.42     3613.29    225.62 o 
  -2   5  15     2330.10     2588.59    217.92 o 
  -1   5  15     2934.23     2710.48    205.71 o 
   0   5  15     3417.55     3638.44    231.81 o 
   1   5  15     5169.08     4829.40    346.16 o 
   2   5  15     3661.09     3273.97    215.73 o 
   3   5  15     2064.09     2037.18    199.87 o 
   4   5  15      305.54      232.73    124.17 o 
   5   5  15      347.37      354.68    136.95 o 
   6   5  15       54.32      -54.16    130.62 o 
   7   5  15      189.75      184.38    164.84 o 
   8   5  15      518.91      196.78    271.72 o 
   9   5  15      296.40      157.87    183.80 o 
  10   5  15      238.66       72.51    179.32 o 
 -14   6  15      659.10      978.46    249.78 o 
 -13   6  15      686.31     1046.67    258.75 o 
 -12   6  15      374.15      195.58    274.65 o 
 -11   6  15      509.61      637.49    406.11 o 
 -10   6  15     2057.94     2507.31    591.67 o 
  -9   6  15     1085.52     1104.37    224.12 o 
  -8   6  15      645.15      555.13    203.67 o 
  -7   6  15      271.30      180.80    186.94 o 
  -6   6  15       37.49      -65.60    129.38 o 
  -5   6  15        6.13      -58.33    107.30 o 
  -4   6  15       65.46     -143.72     95.81 o 
  -3   6  15       21.46     -132.80     88.53 o 
  -2   6  15       26.15      -88.97    108.50 o 
  -1   6  15       63.96     -138.93    124.23 o 
   0   6  15       38.28      -47.41    126.49 o 
   1   6  15       53.32      171.96    154.82 o 
   2   6  15      852.58      967.38    170.12 o 
   3   6  15      900.40     1178.60    171.43 o 
   4   6  15     1611.44     1750.57    201.13 o 
   5   6  15     1521.89     1669.69    253.70 o 
   6   6  15      867.31      883.35    218.27 o 
   7   6  15      503.95      915.30    230.82 o 
   8   6  15     1365.95     1587.65    270.50 o 
 -11   7  15     1357.88     1583.31    491.20 o 
 -10   7  15     1667.70     1652.71    314.64 o 
  -9   7  15     2862.57     2920.00    328.63 o 
  -8   7  15     5292.30     5063.47    356.78 o 
  -7   7  15     4382.65     4130.80    346.49 o 
  -6   7  15     4790.70     4614.66    344.75 o 
  -5   7  15     6041.86     5944.62    657.67 o 
  -4   7  15     6274.11     5742.13    517.30 o 
  -3   7  15     6758.05     6485.16    310.55 o 
  -2   7  15     6884.01     7146.04    407.06 o 
  -1   7  15     5958.02     6387.59    790.50 o 
   0   7  15     3225.27     2762.97    965.56 o 
   1   7  15     1916.18     1948.17    368.70 o 
   2   7  15     1066.79     1073.98    220.39 o 
   3   7  15      968.54      821.40    207.55 o 
   4   7  15      581.08      710.09    214.17 o 
   5   7  15       40.95       40.01    161.18 o 
  -3   8  15        6.42     -224.84    239.29 o 
 -19   0  16     3043.47     3751.73    486.11 o 
 -18   0  16     4293.33     4804.12    480.66 o 
 -17   0  16     6238.40     6767.60    531.33 o 
 -16   0  16     6162.35     5977.02    353.21 o 
 -15   0  16     8688.31     9161.09    398.70 o 
 -14   0  16    13844.34    14561.08    576.02 o 
 -13   0  16    20598.27    21152.98    458.40 o 
 -12   0  16    17731.04    18506.67    419.09 o 
 -11   0  16    19948.77    20763.45    429.73 o 
 -10   0  16     9258.03     9207.03    282.98 o 
  -9   0  16     9520.66     9797.51    274.64 o 
  -8   0  16     8355.94     8063.88    242.54 o 
  -7   0  16     5769.58     6008.51    204.26 o 
  -6   0  16     1993.69     1796.58    204.41 o 
  -5   0  16       23.12      175.65    126.02 o 
  -4   0  16     1205.58     1019.89    173.53 o 
  -3   0  16     1056.94      970.29    204.73 o 
  -2   0  16     8061.64     7876.50    322.96 o 
  -1   0  16    13155.39    13354.54    584.29 o 
   0   0  16    11389.77    11145.28    536.77 o 
   1   0  16    14967.76    14823.74    641.02 o 
   2   0  16    18059.06    17132.64    692.52 o 
   3   0  16    26430.90    26067.00    885.12 o 
   4   0  16    16010.87    14925.07    652.96 o 
   5   0  16    11070.15    10365.04    557.70 o 
   6   0  16    11460.04    11112.83    587.22 o 
   7   0  16     9719.92     9136.38    535.30 o 
   8   0  16    10893.26    11533.21    622.60 o 
   9   0  16     9444.58     9544.19    567.54 o 
  10   0  16     4348.21     4230.93    418.49 o 
  11   0  16     3796.29     4284.52    428.75 o 
  12   0  16     1657.03     1413.46    322.79 o 
 -19   1  16       55.09       43.75    259.36 o 
 -18   1  16      114.14      139.83    243.88 o 
 -17   1  16      125.47     -151.11    224.22 o 
 -16   1  16       28.92       59.52    142.62 o 
 -15   1  16        0.17     -186.44    124.29 o 
 -14   1  16       63.87      -98.03    104.66 o 
 -13   1  16      161.40      -25.50    106.78 o 
 -12   1  16       56.37      -36.85    101.94 o 
 -11   1  16     5252.00     5175.59    186.49 o 
 -10   1  16     2720.29     2660.77    148.59 o 
  -9   1  16      572.80      556.97     96.29 o 
  -8   1  16      912.73     1219.27    111.87 o 
  -7   1  16      686.48      727.59    117.61 o 
  -6   1  16      877.12      948.29    121.64 o 
  -5   1  16     2133.72     2530.47    156.12 o 
  -4   1  16     3948.99     3668.42    173.00 o 
  -3   1  16     7130.36     7179.56    255.20 o 
  -2   1  16     3422.40     3508.01    197.05 o 
  -1   1  16     1578.39     1649.46    116.59 o 
   0   1  16      212.48      214.85     75.24 o 
   1   1  16      295.37      337.91    152.50 o 
   2   1  16      158.68      178.75     89.80 o 
   3   1  16      774.68      864.32    126.79 o 
   4   1  16        7.40       -4.42     97.11 o 
   5   1  16       96.45      -69.44     94.25 o 
   6   1  16        1.61      -25.79    101.72 o 
   7   1  16       23.60     -139.66     93.11 o 
   8   1  16     1245.01     1074.01    169.84 o 
   9   1  16      988.61      923.81    183.89 o 
  10   1  16      387.81      464.54    189.43 o 
  11   1  16      918.47      823.56    232.65 o 
  12   1  16      528.12      823.12    286.58 o 
  13   1  16      459.55      697.93    296.21 o 
 -19   2  16     1245.01     1465.66    565.32 o 
 -18   2  16     2802.10     3306.10    563.57 o 
 -17   2  16     2704.24     2841.88    305.22 o 
 -16   2  16     2967.75     3416.54    680.59 o 
 -15   2  16     3180.52     3854.77    256.42 o 
 -14   2  16     3435.28     3577.55    242.82 o 
 -13   2  16     1875.22     2302.97    184.80 o 
 -12   2  16     2737.39     3034.39    187.58 o 
 -11   2  16     2965.85     3019.65    182.30 o 
 -10   2  16     2655.15     2716.70    176.25 o 
  -9   2  16      785.93      649.09    122.08 o 
  -8   2  16      830.60      840.78    142.96 o 
  -7   2  16      172.45       79.84    106.04 o 
  -6   2  16      177.96       56.27    105.10 o 
  -5   2  16      191.54      130.90    110.44 o 
  -4   2  16     1405.72     1482.51    161.68 o 
  -3   2  16     1156.84     1426.44    158.04 o 
  -2   2  16      560.79      483.82    121.90 o 
  -1   2  16      461.91      467.91    124.21 o 
   0   2  16     1128.93     1078.33    117.38 o 
   1   2  16     2650.01     2791.04    152.09 o 
   2   2  16     2467.52     2290.83    148.28 o 
   3   2  16     1050.55     1210.71    149.71 o 
   4   2  16     7152.96     6805.58    371.74 o 
   5   2  16     4854.00     5081.41    241.96 o 
   6   2  16     4127.95     4339.56    224.74 o 
   7   2  16     3902.12     4183.56    301.43 o 
   8   2  16     1946.58     2678.76    222.18 o 
   9   2  16     1983.65     1961.41    205.92 o 
  10   2  16     2305.85     2166.09    422.51 o 
  11   2  16     1148.42      965.25    236.28 o 
  12   2  16     1033.80      852.64    453.43 o 
  13   2  16      587.91      416.34    288.67 o 
 -18   3  16      673.56     1033.91    540.31 o 
 -17   3  16      298.71      606.11    450.71 o 
 -16   3  16      128.06      136.05    135.51 o 
 -15   3  16       27.57      -76.55    115.28 o 
 -14   3  16      322.88      176.16    131.90 o 
 -13   3  16      945.39     1122.90    177.58 o 
 -12   3  16     3153.76     3280.92    218.13 o 
 -11   3  16      544.51      693.66    209.73 o 
 -10   3  16     3552.85     3572.86    448.84 o 
  -9   3  16     8568.64     8949.67    309.04 o 
  -8   3  16     7185.63     6753.12    276.97 o 
  -7   3  16    11946.04    11719.64    347.18 o 
  -6   3  16    13527.98    13839.15    372.42 o 
  -5   3  16    17679.48    18050.06    429.15 o 
  -4   3  16    17409.39    17178.85    415.88 o 
  -3   3  16     6661.63     6773.46    266.52 o 
  -2   3  16     7894.09     7899.10    283.72 o 
  -1   3  16    10628.96    10290.01    327.27 o 
   0   3  16     7328.63     7169.98    276.56 o 
   1   3  16     5470.68     5453.14    202.66 o 
   2   3  16     5720.60     5573.67    203.99 o 
   3   3  16     2010.67     1982.45    157.63 o 
   4   3  16      664.84      625.87    136.86 o 
   5   3  16       20.76      -70.72     97.90 o 
   6   3  16      684.66      710.87    147.11 o 
   7   3  16     2397.61     2791.26    214.11 o 
   8   3  16     1476.76     1193.69    180.95 o 
   9   3  16     1243.85     1020.22    256.44 o 
  10   3  16     2867.61     3039.43    328.50 o 
  11   3  16     3023.65     3335.39    335.20 o 
  12   3  16     3118.73     3227.33    352.47 o 
 -17   4  16      476.08      517.22    207.57 o 
 -16   4  16       93.43      187.20    138.44 o 
 -15   4  16      684.14     1097.41    187.14 o 
 -14   4  16      640.86     1067.51    177.44 o 
 -13   4  16      686.79      954.63    313.80 o 
 -12   4  16     1411.40     1421.06    241.42 o 
 -11   4  16     1801.91     2402.44    328.52 o 
 -10   4  16      822.69     1011.88    224.52 o 
  -9   4  16       35.11      -55.42    201.81 o 
  -8   4  16      311.68      359.14    167.88 o 
  -7   4  16      302.89      214.77    120.12 o 
  -6   4  16      271.87      171.81    125.16 o 
  -5   4  16      403.73      322.12    128.72 o 
  -4   4  16        0.78      -22.04    109.50 o 
  -3   4  16      539.10      194.58    122.45 o 
  -2   4  16     1052.26      855.09    151.44 o 
  -1   4  16       97.97      177.01    125.21 o 
   0   4  16       46.95      110.02    117.19 o 
   1   4  16      419.34      565.45    119.75 o 
   2   4  16      398.82      400.70    110.19 o 
   3   4  16      426.97      629.64    134.93 o 
   4   4  16     2598.27     2992.51    219.04 o 
   5   4  16      818.69      770.80    146.63 o 
   6   4  16      380.08      780.81    151.29 o 
   7   4  16      173.94      210.93    157.21 o 
   8   4  16      209.32      409.73    191.83 o 
   9   4  16      343.77      328.11    186.63 o 
  10   4  16      349.30      268.44    184.46 o 
  11   4  16      300.09        3.06    156.45 o 
 -15   5  16       83.09      -59.34    176.17 o 
 -14   5  16        7.70     -246.93    164.62 o 
 -13   5  16      133.93       -6.22    183.10 o 
 -12   5  16      760.25      520.04    198.55 o 
 -11   5  16     1977.76     1701.35    259.04 o 
 -10   5  16     3190.78     3000.26    314.53 o 
  -9   5  16     3674.76     4068.84    317.29 o 
  -8   5  16     4213.88     3947.67    310.84 o 
  -7   5  16     6120.11     6335.88    353.54 o 
  -6   5  16     5375.25     5318.29    264.14 o 
  -5   5  16     3745.42     3497.45    227.91 o 
  -4   5  16     5397.15     5328.03    265.51 o 
  -3   5  16    10638.24    10351.07    349.75 o 
  -2   5  16     7830.87     7551.36    300.91 o 
  -1   5  16     3939.24     4176.54    243.41 o 
   0   5  16     6237.90     5988.79    288.70 o 
   1   5  16     2435.04     2371.93    180.09 o 
   2   5  16     1022.62     1010.37    215.90 o 
   3   5  16      753.95      582.40    145.24 o 
   4   5  16      151.69       93.92    118.72 o 
   5   5  16        0.75     -141.12    106.50 o 
   6   5  16       14.85     -189.25    126.17 o 
   7   5  16        4.12      -10.22    151.64 o 
   8   5  16      408.45      344.96    191.12 o 
   9   5  16     1589.86     1621.83    271.73 o 
  10   5  16     1347.83     1225.95    266.18 o 
 -13   6  16     4010.02     3966.72    354.04 o 
 -12   6  16     2374.87     2778.72    342.52 o 
 -11   6  16     3081.29     3707.45    354.29 o 
 -10   6  16     2119.67     1706.86    268.30 o 
  -9   6  16     1322.17     1210.81    269.32 o 
  -8   6  16     1162.06      851.54    213.20 o 
  -7   6  16      506.13      457.02    188.42 o 
  -6   6  16      126.22      -42.60    157.42 o 
  -5   6  16        1.20      -62.78    144.36 o 
  -4   6  16      142.36      187.65    134.23 o 
  -3   6  16      188.55       20.72    120.64 o 
  -2   6  16      206.57       33.14    123.06 o 
  -1   6  16     1955.44     1970.32    215.56 o 
   0   6  16     2630.20     2720.52    310.19 o 
   1   6  16     3950.30     3671.18    243.39 o 
   2   6  16     3526.34     3713.57    235.07 o 
   3   6  16     3038.77     3276.40    249.29 o 
   4   6  16     3101.51     3298.12    275.40 o 
   5   6  16     3363.54     3778.08    346.53 o 
   6   6  16     4323.98     4300.04    327.13 o 
   7   6  16     4274.74     4338.17    346.74 o 
 -10   7  16      179.52       41.44    243.04 o 
  -9   7  16       34.15      236.76    192.07 o 
  -8   7  16       29.07      118.18    176.40 o 
  -7   7  16       10.09      144.10    228.81 o 
  -6   7  16       56.96      222.57    195.49 o 
  -5   7  16       15.23      413.75    199.03 o 
  -4   7  16        2.11      237.03    192.27 o 
  -3   7  16      149.82      332.43    153.27 o 
  -2   7  16        0.56      227.75    178.95 o 
  -1   7  16      160.66      237.71    177.77 o 
   0   7  16        7.38      126.50    165.74 o 
   1   7  16       33.45      120.73    137.19 o 
   2   7  16        8.43       20.81    135.70 o 
   3   7  16       59.57       92.58    242.00 o 
   4   7  16        0.06        6.48    164.40 o 
 -19   1  17      833.36     1170.19    346.45 o 
 -18   1  17      261.58       80.22    230.80 o 
 -17   1  17      227.12      165.93    464.95 o 
 -16   1  17       46.98       10.20    174.58 o 
 -15   1  17       12.99     -152.34    134.01 o 
 -14   1  17      207.74      191.42    118.13 o 
 -13   1  17      805.64      584.52    126.57 o 
 -12   1  17     1676.05     1851.56    161.40 o 
 -11   1  17     7091.82     7328.81    214.90 o 
 -10   1  17     6483.30     6485.22    199.99 o 
  -9   1  17    11179.86    10944.44    242.58 o 
  -8   1  17    13839.55    13378.06    345.08 o 
  -7   1  17    10359.90    10274.48    273.06 o 
  -6   1  17    14309.88    14326.35    347.92 o 
  -5   1  17    13603.38    13644.17    310.10 o 
  -4   1  17    10403.15    10546.40    315.49 o 
  -3   1  17     9606.81     9811.44    308.72 o 
  -2   1  17     7345.92     7353.05    269.48 o 
  -1   1  17     6803.37     6706.90    217.77 o 
   0   1  17     6221.20     6068.29    191.96 o 
   1   1  17     5210.35     4998.82    200.70 o 
   2   1  17     1642.00     1849.37    157.19 o 
   3   1  17      888.70      770.92    129.35 o 
   4   1  17      301.61       74.92    109.43 o 
   5   1  17      102.49      -57.23    113.53 o 
   6   1  17      369.37      200.62    156.70 o 
   7   1  17     1270.28     1258.97    204.70 o 
   8   1  17     1384.49     1484.76    226.07 o 
   9   1  17     2085.36     2276.55    308.63 o 
  10   1  17     2318.46     2876.56    626.68 o 
  11   1  17     2440.44     2753.14    425.81 o 
  12   1  17     3143.64     3480.42    476.06 o 
  13   1  17     3192.94     3803.65    439.00 o 
 -18   2  17     3151.14     3687.60    338.10 o 
 -17   2  17     4798.45     4987.39    833.00 o 
 -16   2  17     5701.15     6028.38    368.43 o 
 -15   2  17     6017.12     6347.90    297.31 o 
 -14   2  17     4524.45     4767.30    223.10 o 
 -13   2  17     4994.11     5679.84    261.98 o 
 -12   2  17     3883.18     4099.97    205.09 o 
 -11   2  17      665.30      784.29    131.85 o 
 -10   2  17     1304.52     1397.79    131.98 o 
  -9   2  17     1011.37      987.84    141.28 o 
  -8   2  17      615.02      504.78    134.41 o 
  -7   2  17      256.04      157.49    119.76 o 
  -6   2  17      979.91      783.99    141.27 o 
  -5   2  17      133.27      -15.39    111.39 o 
  -4   2  17      650.97      550.33    131.34 o 
  -3   2  17     1895.48     2025.56    184.46 o 
  -2   2  17     7567.91     7222.08    271.06 o 
  -1   2  17     7593.06     7328.03    319.90 o 
   0   2  17     6527.50     6536.40    208.88 o 
   1   2  17     3462.64     3244.82    164.10 o 
   2   2  17     6243.17     6536.12    217.81 o 
   3   2  17     8769.84     8707.87    287.13 o 
   4   2  17     3744.22     3636.83    212.22 o 
   5   2  17     8641.07     8070.04    287.61 o 
   6   2  17     5967.17     6049.13    351.04 o 
   7   2  17     6235.52     6687.36    375.52 o 
   8   2  17     5981.68     6042.69    491.73 o 
   9   2  17     2612.59     3141.29    255.05 o 
  10   2  17     1389.72     1347.81    244.80 o 
  11   2  17      930.67     1096.36    556.42 o 
  12   2  17      375.03      281.55    243.87 o 
 -18   3  17      203.95      342.24    405.80 o 
 -17   3  17       55.53       99.39    342.69 o 
 -16   3  17        5.24     -213.44    150.67 o 
 -15   3  17       32.89       41.63    174.27 o 
 -14   3  17       72.71      118.56    153.77 o 
 -13   3  17       80.31       59.69    121.54 o 
 -12   3  17      155.55      314.73    130.98 o 
 -11   3  17        7.83      -15.75    148.38 o 
 -10   3  17      207.62      157.13    149.75 o 
  -9   3  17       42.59      238.74    126.24 o 
  -8   3  17      450.50      406.18    139.09 o 
  -7   3  17     1409.65     1621.06    178.32 o 
  -6   3  17      692.77      982.03    165.50 o 
  -5   3  17      486.06      600.26    135.02 o 
  -4   3  17     1153.22     1234.47    162.94 o 
  -3   3  17     1524.07     1618.61    177.75 o 
  -2   3  17     2630.98     2921.51    392.15 o 
  -1   3  17     1291.74     1541.52    179.90 o 
   0   3  17      183.96      161.47     96.23 o 
   1   3  17        5.51      -13.81     89.21 o 
   2   3  17       61.21       10.83     87.04 o 
   3   3  17        0.51      -95.41     86.59 o 
   4   3  17      196.20       99.06    105.05 o 
   5   3  17       20.24      -69.70    100.05 o 
   6   3  17      152.89      -32.87    110.20 o 
   7   3  17       14.74      -82.08    111.28 o 
   8   3  17      166.98       61.60    131.12 o 
   9   3  17      121.16       69.40    173.66 o 
  10   3  17      208.66       65.92    174.52 o 
  11   3  17      434.03      167.79    189.72 o 
 -17   4  17     2842.54     3359.83    529.16 o 
 -16   4  17     3526.24     4026.76    274.61 o 
 -15   4  17     5159.33     5615.68    300.71 o 
 -14   4  17     5274.69     5087.88    375.95 o 
 -13   4  17     5349.46     5153.34    383.21 o 
 -12   4  17     4431.22     4674.20    348.73 o 
 -11   4  17     6107.49     5757.82    359.44 o 
 -10   4  17     4785.88     5177.92    338.03 o 
  -9   4  17     2647.04     2514.56    283.62 o 
  -8   4  17     1666.72     1392.29    229.89 o 
  -7   4  17     1397.51     1230.24    288.41 o 
  -6   4  17        1.37      -49.06    118.05 o 
  -5   4  17      439.98       68.53    132.21 o 
  -4   4  17      630.04      513.69    146.16 o 
  -3   4  17     1586.57     1426.35    179.46 o 
  -2   4  17     1605.13     1640.38    184.06 o 
  -1   4  17     4151.56     4328.24    241.50 o 
   0   4  17     7916.66     7419.24    323.63 o 
   1   4  17     8409.61     8433.69    260.88 o 
   2   4  17     8323.22     8116.86    256.68 o 
   3   4  17     6640.17     6885.30    281.43 o 
   4   4  17     9482.35     9781.40    427.21 o 
   5   4  17    10280.46    11162.58    369.39 o 
   6   4  17     9064.01     9686.70    538.50 o 
   7   4  17     5337.28     6381.39   1635.43 o 
   8   4  17     3632.60     3881.29    353.54 o 
   9   4  17     2875.74     3116.06    704.14 o 
  10   4  17     2233.12     2384.13    314.56 o 
 -15   5  17       12.98     -258.02    172.01 o 
 -14   5  17       17.30     -232.41    167.05 o 
 -13   5  17       59.68     -180.34    165.18 o 
 -12   5  17      411.20      362.26    199.71 o 
 -11   5  17     1385.48     1391.51    267.77 o 
 -10   5  17     1753.12     1592.69    271.70 o 
  -9   5  17     2302.84     2381.83    293.74 o 
  -8   5  17     4323.96     3784.43    301.74 o 
  -7   5  17     4556.15     4385.26    317.10 o 
  -6   5  17     3685.90     3680.92    234.29 o 
  -5   5  17     2362.96     2205.66    277.44 o 
  -4   5  17     2771.20     2875.99    224.60 o 
  -3   5  17     2740.71     3048.80    223.72 o 
  -2   5  17     5079.12     5035.73    261.77 o 
  -1   5  17     4428.13     4156.39    248.61 o 
   0   5  17     2354.42     2460.26    378.96 o 
   1   5  17      943.73      921.36    163.45 o 
   2   5  17      520.40      407.38    135.01 o 
   3   5  17      118.67      -30.30    108.57 o 
   4   5  17       46.50       16.66    109.12 o 
   5   5  17      327.51      188.16    131.98 o 
   6   5  17      491.24      335.12    172.81 o 
   7   5  17      280.66      169.90    169.20 o 
   8   5  17      336.06      254.10    188.67 o 
   9   5  17      338.39      161.47    191.07 o 
 -13   6  17      523.16      723.79    252.36 o 
 -12   6  17      707.33      825.64    254.23 o 
 -11   6  17      427.66      222.38    199.46 o 
 -10   6  17      357.43      395.94    202.60 o 
  -9   6  17      243.18      125.51    194.58 o 
  -8   6  17      155.23      193.20    184.90 o 
  -7   6  17        3.46      -78.48    178.15 o 
  -6   6  17       54.53      -76.27    161.54 o 
  -5   6  17        0.42      -69.14    155.74 o 
  -4   6  17        1.51      -61.72    120.70 o 
  -3   6  17      132.33      -12.62    124.74 o 
  -2   6  17      164.92      -10.33    124.96 o 
  -1   6  17       46.64      -43.33    131.24 o 
   0   6  17      149.83      310.80    186.73 o 
   1   6  17      597.35      761.23    168.68 o 
   2   6  17     1098.67     1331.58    193.65 o 
   3   6  17     1393.78     1818.11    215.60 o 
   4   6  17      964.95     1270.12    190.77 o 
   5   6  17      270.72      359.20    178.16 o 
   6   6  17      188.99      401.36    174.41 o 
  -9   7  17     3541.92     4298.22    396.94 o 
  -8   7  17     4184.40     4426.19    369.53 o 
  -7   7  17     4627.06     4582.65    520.02 o 
  -6   7  17     5733.93     5285.98    375.21 o 
  -5   7  17     6646.62     6348.46    667.19 o 
  -4   7  17     6527.39     6530.27    561.79 o 
  -3   7  17     6285.01     6238.99    321.19 o 
  -2   7  17     3846.87     4033.45    358.48 o 
  -1   7  17     2234.55     2328.86    802.67 o 
   0   7  17     1257.37     1202.39    442.75 o 
   1   7  17     1360.19     1198.72    197.23 o 
   2   7  17      592.49      365.69    196.34 o 
   3   7  17      134.74      -49.76    160.92 o 
 -17   0  18     5160.50     5178.02    579.89 o 
 -16   0  18     4495.93     3917.74    508.72 o 
 -15   0  18     4650.32     4300.64    503.48 o 
 -14   0  18    10435.65    10329.45    632.02 o 
 -13   0  18     3404.74     3390.52    274.73 o 
 -12   0  18     7654.45     8162.59    831.11 o 
 -11   0  18    20349.29    20909.16    795.00 o 
 -10   0  18     3888.97     3856.73    282.37 o 
  -9   0  18     3741.65     3814.24    278.69 o 
  -8   0  18     3247.91     3114.15    259.60 o 
  -7   0  18      634.70      616.65    170.93 o 
  -6   0  18      726.22      679.53    240.11 o 
  -5   0  18      388.50      346.23    154.06 o 
  -4   0  18      465.99      486.59    170.15 o 
  -3   0  18     4281.85     4072.31    275.13 o 
  -2   0  18     7135.25     6871.87    329.08 o 
  -1   0  18    10554.26     9657.45    531.12 o 
   0   0  18     9568.61     9257.17    526.72 o 
   1   0  18    15144.50    15349.42    690.22 o 
   2   0  18    15343.47    14808.67    685.62 o 
   3   0  18    13305.92    13257.61    646.05 o 
   4   0  18    12750.26    12358.46    629.30 o 
   5   0  18     6683.31     6428.88    468.52 o 
   6   0  18    11357.92    10539.01    598.95 o 
   7   0  18     8730.06     8754.74    556.24 o 
   8   0  18     6856.56     7017.35    521.70 o 
   9   0  18     3178.50     3645.80    458.68 o 
  10   0  18     2864.49     3152.58    383.32 o 
  11   0  18     1198.05     1190.92    317.14 o 
 -19   1  18       10.38      284.06    265.43 o 
 -18   1  18       22.00       -6.20    209.77 o 
 -17   1  18       15.30      -24.23    209.56 o 
 -16   1  18       49.51      -32.32    225.15 o 
 -15   1  18      381.60      229.17    255.43 o 
 -14   1  18      312.65      211.72    122.62 o 
 -13   1  18      493.00      427.35    126.28 o 
 -12   1  18     1409.73     1330.49    145.61 o 
 -11   1  18     2069.10     2245.10    147.40 o 
 -10   1  18     4504.98     4617.02    177.04 o 
  -9   1  18     1231.66     1465.42    160.09 o 
  -8   1  18     2296.44     2699.02    186.12 o 
  -7   1  18     1269.36     1305.79    143.46 o 
  -6   1  18     1881.02     2032.82    164.93 o 
  -5   1  18     2148.35     2490.03    176.58 o 
  -4   1  18     4449.47     4649.98    236.27 o 
  -3   1  18     4165.51     4065.44    245.61 o 
  -2   1  18     1913.63     1818.39    181.54 o 
  -1   1  18      287.16      525.35    133.53 o 
   0   1  18      209.41      154.65    111.19 o 
   1   1  18      394.70      538.21    227.75 o 
   2   1  18     1127.37     1166.71    337.04 o 
   3   1  18      690.94      758.80    180.21 o 
   4   1  18     1059.02     1178.55    210.96 o 
   5   1  18       87.67      -46.41    118.96 o 
   6   1  18      642.72      572.24    167.84 o 
   7   1  18     2147.72     2666.78    274.20 o 
   8   1  18     1466.20     1753.72    237.50 o 
   9   1  18      626.96      827.51    200.78 o 
  10   1  18      768.48      860.69    208.68 o 
  11   1  18      633.18      887.80    307.72 o 
  12   1  18      508.93      690.18    310.44 o 
 -18   2  18     1752.44     2961.06    915.63 o 
 -17   2  18     2483.36     3643.08    317.76 o 
 -16   2  18     2655.98     3668.59    819.49 o 
 -15   2  18     2684.53     3310.01    244.73 o 
 -14   2  18     1792.00     2131.22    189.51 o 
 -13   2  18     3965.42     4192.65    210.97 o 
 -12   2  18     2055.40     2212.27    276.24 o 
 -11   2  18       44.61      -50.64     93.79 o 
 -10   2  18     1585.49     1529.46    161.93 o 
  -9   2  18      661.46      547.20    143.85 o 
  -8   2  18       22.57       31.14    117.86 o 
  -7   2  18       85.31       -0.70    107.94 o 
  -6   2  18       91.74      -26.13    111.17 o 
  -5   2  18      669.61      536.12    140.73 o 
  -4   2  18      958.30      837.89    152.04 o 
  -3   2  18     1159.43     1386.61    215.83 o 
  -2   2  18     2159.16     2513.30    220.88 o 
  -1   2  18     3415.28     3341.74    164.63 o 
   0   2  18     4083.67     4110.44    212.60 o 
   1   2  18     3538.82     3760.05    236.48 o 
   2   2  18     2261.23     2500.27    221.81 o 
   3   2  18     3525.44     3603.83    211.20 o 
   4   2  18     4082.41     3856.22    211.61 o 
   5   2  18     4162.55     4327.22    243.71 o 
   6   2  18     2099.70     2977.44    295.84 o 
   7   2  18     1537.72     1713.91    248.58 o 
   8   2  18      873.41     1181.97    217.69 o 
   9   2  18     1422.65     1528.42    241.28 o 
  10   2  18      463.26      684.53    306.88 o 
  11   2  18      369.10      299.56    245.75 o 
 -17   3  18       67.05      348.33    256.96 o 
 -16   3  18      280.81      310.74    248.50 o 
 -15   3  18      801.56      903.39    458.50 o 
 -14   3  18     1402.97     1418.75    251.21 o 
 -13   3  18     2325.28     2238.98    212.13 o 
 -12   3  18     4528.72     4740.89    336.53 o 
 -11   3  18     6176.70     6069.18    362.18 o 
 -10   3  18    10081.68     9930.77    433.75 o 
  -9   3  18    10831.09    10571.74    351.33 o 
  -8   3  18     9538.70     9151.28    326.19 o 
  -7   3  18    14616.42    14198.20    400.51 o 
  -6   3  18    10019.84     9580.42    331.07 o 
  -5   3  18    11015.50    11280.48    607.36 o 
  -4   3  18     9292.55     8945.04    321.57 o 
  -3   3  18     5882.69     5545.51    259.19 o 
  -2   3  18     3771.98     3757.70    223.97 o 
  -1   3  18     3536.40     3329.36    220.38 o 
   0   3  18     2665.02     2546.42    177.06 o 
   1   3  18     2236.95     2102.82    164.71 o 
   2   3  18      596.73      495.83    115.32 o 
   3   3  18      119.94       -5.97     88.94 o 
   4   3  18        8.52      -85.04     98.17 o 
   5   3  18     1049.94      837.06    156.89 o 
   6   3  18     1974.68     2199.33    214.04 o 
   7   3  18     2092.22     2362.25    229.61 o 
   8   3  18     2483.08     2575.47    239.90 o 
   9   3  18     3078.17     3456.65    338.03 o 
  10   3  18     3487.78     3884.71    369.33 o 
  11   3  18     3653.12     3675.55    375.64 o 
 -16   4  18      150.28      261.13    227.54 o 
 -15   4  18      121.31       98.45    196.22 o 
 -14   4  18      265.36       85.95    246.18 o 
 -13   4  18      291.09      384.51    217.69 o 
 -12   4  18      339.83      134.67    185.54 o 
 -11   4  18      373.63      427.93    190.47 o 
 -10   4  18      454.30      260.67    182.35 o 
  -9   4  18      233.35      202.53    170.62 o 
  -8   4  18      100.29      -55.04    142.67 o 
  -7   4  18      243.94       69.19    126.48 o 
  -6   4  18      221.03      136.27    126.15 o 
  -5   4  18      285.30       25.34    118.99 o 
  -4   4  18       74.77     -106.44    114.98 o 
  -3   4  18       96.71       36.80    112.68 o 
  -2   4  18       80.28      141.57    121.51 o 
  -1   4  18      710.38      713.27    154.76 o 
   0   4  18      732.13      847.65    129.23 o 
   1   4  18      244.27      269.57    106.77 o 
   2   4  18      111.89      172.99    104.20 o 
   3   4  18      323.84      481.91    135.15 o 
   4   4  18      784.89     1314.07    330.60 o 
   5   4  18      647.50      868.32    162.39 o 
   6   4  18      340.46      343.01    141.61 o 
   7   4  18      248.26      152.46    167.31 o 
   8   4  18      105.67      130.35    200.44 o 
   9   4  18      230.36      198.22    176.64 o 
 -14   5  18      152.25     -272.64    181.76 o 
 -13   5  18     1111.83      628.01    234.32 o 
 -12   5  18     1457.70     1610.31    289.08 o 
 -11   5  18     1134.94      952.52    229.80 o 
 -10   5  18     1951.46     2122.02    291.56 o 
  -9   5  18     3454.70     3444.57    336.48 o 
  -8   5  18     4224.58     4098.23    500.13 o 
  -7   5  18     3771.94     4133.06    311.16 o 
  -6   5  18     4513.38     4583.44    261.88 o 
  -5   5  18     4077.94     3884.63    243.33 o 
  -4   5  18     3756.48     3918.67    250.95 o 
  -3   5  18     3986.05     4005.29    242.67 o 
  -2   5  18     3681.35     3697.71    252.34 o 
  -1   5  18     3217.41     3504.64    245.27 o 
   0   5  18     1851.39     1945.35    212.18 o 
   1   5  18     1297.04     1369.53    362.78 o 
   2   5  18      244.01      -38.33    108.09 o 
   3   5  18        4.95     -135.12    102.94 o 
   4   5  18       33.05      -22.37    115.12 o 
   5   5  18        2.15      -68.09    122.77 o 
   6   5  18       84.92      -64.43    153.12 o 
   7   5  18      365.14      218.34    182.85 o 
   8   5  18     1029.26      724.59    503.57 o 
 -12   6  18     2230.98     1566.89    427.05 o 
 -11   6  18     1403.98     1227.92    318.40 o 
 -10   6  18      892.91      522.60    216.11 o 
  -9   6  18      372.88      288.94    196.84 o 
  -8   6  18       85.71     -135.41    180.98 o 
  -7   6  18       10.16     -215.39    143.59 o 
  -6   6  18      161.56     -240.31    189.36 o 
  -5   6  18      488.86      432.81    201.37 o 
  -4   6  18      947.15      627.03    199.45 o 
  -3   6  18      869.90      575.57    168.30 o 
  -2   6  18     3331.73     3035.99    257.38 o 
  -1   6  18     3377.75     3314.29    313.49 o 
   0   6  18     3211.65     3694.08    351.12 o 
   1   6  18     5361.01     5357.04    282.00 o 
   2   6  18     4221.02     4396.45    270.26 o 
   3   6  18     3786.74     3773.25    297.50 o 
   4   6  18     3235.62     3667.56    332.45 o 
   5   6  18     2524.95     2847.79    329.34 o 
  -7   7  18        0.42      -53.32    193.47 o 
  -6   7  18        0.71       38.69    179.62 o 
  -5   7  18        1.48      163.39    191.49 o 
  -4   7  18        9.92      186.29    191.76 o 
  -3   7  18        9.01      385.23    191.97 o 
  -2   7  18       30.43       24.75    319.87 o 
  -1   7  18       39.00      105.12    176.39 o 
   0   7  18       11.56     -169.55    113.03 o 
   1   7  18        3.05     -106.31    130.01 o 
 -18   1  19        0.94     -408.54    272.36 o 
 -17   1  19       73.31     -424.56    283.04 o 
 -16   1  19      223.99     -180.25    294.32 o 
 -15   1  19      228.93     -175.74    207.72 o 
 -14   1  19     1219.32     1135.46    197.52 o 
 -13   1  19     1988.54     2585.10    480.79 o 
 -12   1  19     4673.66     4471.69    266.87 o 
 -11   1  19     7947.34     7428.27    277.78 o 
 -10   1  19     7174.04     7161.22    255.26 o 
  -9   1  19     8659.83     8462.75    268.77 o 
  -8   1  19     8389.77     8541.85    270.55 o 
  -7   1  19     9539.92     9618.24    280.17 o 
  -6   1  19     8840.32     8644.72    270.96 o 
  -5   1  19     7825.47     8022.55    299.04 o 
  -4   1  19     7837.11     8169.07    303.24 o 
  -3   1  19     8651.08     8473.58    309.94 o 
  -2   1  19     6111.43     5964.87    327.72 o 
  -1   1  19     3433.01     3384.97    215.09 o 
   0   1  19     2227.22     2429.58    253.79 o 
   1   1  19      553.91      608.52    179.65 o 
   2   1  19       54.86      -13.24    135.21 o 
   3   1  19       31.38       -9.36    139.57 o 
   4   1  19      408.40      378.74    158.90 o 
   5   1  19     1034.96     1193.87    213.99 o 
   6   1  19     2155.32     2503.81    271.84 o 
   7   1  19     2239.32     2357.54    266.74 o 
   8   1  19     2572.55     3098.06    310.20 o 
   9   1  19     3101.86     3695.37    311.59 o 
  10   1  19     2827.01     3395.44    314.74 o 
  11   1  19     2862.79     3068.00    458.89 o 
 -18   2  19     3267.42     4187.80    430.21 o 
 -17   2  19     3740.04     4631.82    803.48 o 
 -16   2  19     4652.73     4852.38    886.17 o 
 -15   2  19     3646.03     4088.99    256.20 o 
 -14   2  19     3089.68     3523.11    244.42 o 
 -13   2  19     3337.68     3539.44    234.60 o 
 -12   2  19     1960.20     2239.08    173.30 o 
 -11   2  19      761.95      483.49    156.11 o 
 -10   2  19      446.39      152.38    112.63 o 
  -9   2  19      294.17      265.40    132.84 o 
  -8   2  19        1.92     -158.50    105.67 o 
  -7   2  19      139.16     -101.04    112.67 o 
  -6   2  19      116.60       48.72    129.81 o 
  -5   2  19     2282.02     2393.56    209.17 o 
  -4   2  19     7146.96     7224.90    407.91 o 
  -3   2  19     5770.68     6035.82    275.07 o 
  -2   2  19     4622.43     4475.01    239.89 o 
  -1   2  19     4840.82     4967.54    250.64 o 
   0   2  19     4739.99     3989.78    232.54 o 
   1   2  19     3681.63     3914.43    232.27 o 
   2   2  19     6463.05     6050.67    331.61 o 
   3   2  19     3309.59     3416.24    284.25 o 
   4   2  19     4148.26     4882.53    307.52 o 
   5   2  19     5450.19     5453.81    361.13 o 
   6   2  19     5728.93     6028.37    356.31 o 
   7   2  19     4203.16     4168.90    320.01 o 
   8   2  19     1300.21     1368.67    237.28 o 
   9   2  19     1013.37     1310.90    246.19 o 
  10   2  19      494.60      169.15    242.61 o 
  11   2  19      199.85       24.91    238.85 o 
 -17   3  19        0.07      102.24    381.42 o 
 -16   3  19        4.98     -127.06    280.62 o 
 -15   3  19      205.20      345.57    171.50 o 
 -14   3  19      269.64      137.22    182.94 o 
 -13   3  19       76.69     -177.88    235.94 o 
 -12   3  19        7.36       19.56    176.22 o 
 -11   3  19        3.33      -80.12    148.79 o 
 -10   3  19      135.33       56.77    158.22 o 
  -9   3  19      658.40      687.14    155.45 o 
  -8   3  19      841.98      821.99    163.47 o 
  -7   3  19      240.41      358.08    134.64 o 
  -6   3  19      984.26     1161.82    170.57 o 
  -5   3  19      587.88      596.63    168.85 o 
  -4   3  19      254.33      204.63    126.43 o 
  -3   3  19       47.27       78.72    117.00 o 
  -2   3  19      269.88      163.58    124.74 o 
  -1   3  19      341.81      159.49    125.17 o 
   0   3  19      112.17       93.97     94.95 o 
   1   3  19      150.76        0.64     88.29 o 
   2   3  19       18.71      -86.12     87.97 o 
   3   3  19        0.21     -122.53     94.00 o 
   4   3  19       23.41      -55.42    100.46 o 
   5   3  19       55.90      -21.73    108.78 o 
   6   3  19       14.03     -146.04    112.80 o 
   7   3  19      104.54      192.73    167.73 o 
   8   3  19      274.93      376.59    176.98 o 
   9   3  19      227.66      226.91    238.85 o 
  10   3  19      417.97      482.11    279.46 o 
 -16   4  19     3479.38     3659.47    392.66 o 
 -15   4  19     3979.13     4200.68    640.29 o 
 -14   4  19     3779.50     3719.30    354.96 o 
 -13   4  19     4111.87     3760.32    345.66 o 
 -12   4  19     2659.39     2293.64    550.63 o 
 -11   4  19     1786.80     1712.80    368.48 o 
 -10   4  19     1553.28     1326.44    243.72 o 
  -9   4  19      545.97      490.01    196.82 o 
  -8   4  19      145.84      197.87    172.16 o 
  -7   4  19        7.32     -113.82    113.98 o 
  -6   4  19      624.16      260.26    138.59 o 
  -5   4  19      694.78      350.61    142.80 o 
  -4   4  19      586.90      453.23    145.59 o 
  -3   4  19     3680.65     3449.37    257.59 o 
  -2   4  19     5954.63     6102.27    287.24 o 
  -1   4  19     8642.45     8294.10    371.48 o 
   0   4  19     8110.03     7724.34    258.72 o 
   1   4  19     7448.35     7401.89    254.83 o 
   2   4  19     7974.77     7953.17    266.88 o 
   3   4  19     8843.79     8689.59    328.56 o 
   4   4  19     7511.83     7390.14    392.25 o 
   5   4  19     6044.79     5891.37    283.49 o 
   6   4  19     2792.26     2920.46    249.78 o 
   7   4  19     2852.81     2921.87    314.46 o 
   8   4  19     3276.46     4045.95    375.25 o 
   9   4  19     1417.03     1654.34    273.11 o 
 -14   5  19      342.83       -0.92    204.93 o 
 -13   5  19      297.47       81.86    222.01 o 
 -12   5  19      466.54      286.73    355.56 o 
 -11   5  19     1550.09     1659.03    280.43 o 
 -10   5  19     2564.35     2650.51    314.96 o 
  -9   5  19     3808.92     3547.62    344.22 o 
  -8   5  19     2916.97     2987.29    460.25 o 
  -7   5  19     1983.70     1855.18    264.98 o 
  -6   5  19     2506.06     2420.16    240.18 o 
  -5   5  19     1524.48     1495.92    200.23 o 
  -4   5  19     1353.20     1218.44    187.94 o 
  -3   5  19     1770.79     1769.70    228.12 o 
  -2   5  19     2237.57     2172.84    224.96 o 
  -1   5  19     1807.49     1813.98    220.72 o 
   0   5  19     1003.24      851.29    141.19 o 
   1   5  19      364.28      309.57    132.36 o 
   2   5  19        5.73      -81.02    110.90 o 
   3   5  19       33.27     -121.64    115.21 o 
   4   5  19      220.94       89.06    130.08 o 
   5   5  19      663.75      379.96    148.51 o 
   6   5  19      544.38      563.15    209.10 o 
   7   5  19      415.88      333.89    190.22 o 
 -11   6  19      420.61      209.60    206.28 o 
 -10   6  19      138.75       10.30    194.03 o 
  -9   6  19       20.75     -319.01    223.79 o 
  -8   6  19        3.68     -283.43    217.83 o 
  -7   6  19      109.91        2.47    181.71 o 
  -6   6  19      250.11      -59.76    180.53 o 
  -5   6  19      364.05      283.55    199.85 o 
  -4   6  19      390.62      301.27    153.38 o 
  -3   6  19      231.90       81.44    137.79 o 
  -2   6  19      140.80      187.61    150.24 o 
  -1   6  19      236.25      404.61    213.00 o 
   0   6  19      869.28     1122.27    186.42 o 
   1   6  19      868.40     1222.11    198.25 o 
   2   6  19      713.39     1239.82    190.68 o 
   3   6  19      450.85      569.86    169.41 o 
   4   6  19      357.91      108.86    225.03 o 
  -5   7  19     5461.87     5169.02    389.68 o 
  -4   7  19     4382.54     4497.01    382.58 o 
  -3   7  19     2599.67     2730.10    705.97 o 
  -2   7  19     1931.69     1828.51    305.65 o 
 -17   0  20     3357.04     3303.52    520.86 o 
 -16   0  20     2186.75     1600.38    421.19 o 
 -15   0  20     3229.08     3397.51    495.74 o 
 -14   0  20     1551.08     1039.79    350.01 o 
 -13   0  20      545.04      267.20    172.67 o 
 -12   0  20     1282.89     1118.74    217.17 o 
 -11   0  20     3344.84     3290.28    284.55 o 
 -10   0  20      500.75      310.95    171.62 o 
  -9   0  20       57.02      -56.70    148.02 o 
  -8   0  20        3.87     -167.93    137.97 o 
  -7   0  20        7.39     -103.52    130.54 o 
  -6   0  20       33.80      -25.04    151.20 o 
  -5   0  20       41.16        2.03    153.66 o 
  -4   0  20     1221.69     1101.95    208.62 o 
  -3   0  20     4286.08     3624.75    283.84 o 
  -2   0  20     6167.76     5706.62    455.96 o 
  -1   0  20     5617.87     4811.87    418.91 o 
   0   0  20    10603.36    11647.72    632.02 o 
   1   0  20    19678.35    19094.45    819.81 o 
   2   0  20     3305.47     3639.94    382.90 o 
   3   0  20     9013.92     8560.04    547.45 o 
   4   0  20     8088.29     7446.52    516.88 o 
   5   0  20     5511.86     5189.95    448.21 o 
   6   0  20     5744.56     6059.38    492.81 o 
   7   0  20     4132.52     3894.09    413.25 o 
   8   0  20     2527.68     2688.24    421.00 o 
   9   0  20     1468.26     1319.25    328.45 o 
  10   0  20      462.85      662.55    284.06 o 
 -18   1  20       57.55     -458.16    305.44 o 
 -17   1  20       84.71     -181.50    312.12 o 
 -16   1  20      376.80      -80.41    216.26 o 
 -15   1  20      386.72     -103.71    215.87 o 
 -14   1  20        8.67       -3.11    151.20 o 
 -13   1  20     2910.79     2454.44    232.97 o 
 -12   1  20      757.26      720.33    172.35 o 
 -11   1  20     1138.44     1308.48    160.49 o 
 -10   1  20     5618.99     5714.27    237.65 o 
  -9   1  20     3781.52     3993.43    209.84 o 
  -8   1  20     3157.01     3268.57    195.98 o 
  -7   1  20     3802.79     4300.47    215.05 o 
  -6   1  20     6381.86     6426.54    244.18 o 
  -5   1  20     5304.08     5203.04    261.45 o 
  -4   1  20      647.30      719.26    152.68 o 
  -3   1  20       23.02      -22.47    113.01 o 
  -2   1  20      403.24      284.90    132.40 o 
  -1   1  20      866.35      784.42    162.48 o 
   0   1  20        9.95      -82.08    127.39 o 
   1   1  20      110.27       15.95    125.26 o 
   2   1  20        3.35     -137.15    108.76 o 
   3   1  20        3.21     -163.89    128.54 o 
   4   1  20      204.66       39.22    136.51 o 
   5   1  20     1116.64     1558.59    230.94 o 
   6   1  20     2439.04     2659.30    292.89 o 
   7   1  20     2163.31     2353.64    277.92 o 
   8   1  20     1164.26     1695.88    250.70 o 
   9   1  20     1000.56     1254.07    241.35 o 
  10   1  20      717.46      910.71    224.61 o 
 -17   2  20     2543.99     2292.78    463.50 o 
 -16   2  20     2439.45     1816.64    463.69 o 
 -15   2  20     2011.04     1478.62    285.99 o 
 -14   2  20     2538.15     2192.49    239.49 o 
 -13   2  20     2518.65     2478.05    247.44 o 
 -12   2  20     1476.08     1597.56    211.61 o 
 -11   2  20       16.22     -184.02    124.13 o 
 -10   2  20       71.79     -163.05    108.70 o 
  -9   2  20      104.52     -109.19    112.37 o 
  -8   2  20       48.74     -163.33    108.89 o 
  -7   2  20      353.51      147.54    122.17 o 
  -6   2  20     1459.66     1516.40    185.90 o 
  -5   2  20     1945.81     2032.88    206.97 o 
  -4   2  20     2294.77     2540.81    220.45 o 
  -3   2  20     2938.12     3216.58    221.65 o 
  -2   2  20     4589.41     4926.16    256.12 o 
  -1   2  20     4901.39     5062.10    257.50 o 
   0   2  20     3501.64     3153.89    227.73 o 
   1   2  20     1097.57     1529.44    268.82 o 
   2   2  20     4642.83     4689.43    397.24 o 
   3   2  20     2997.49     3434.50    315.24 o 
   4   2  20     1974.40     2173.42    424.91 o 
   5   2  20     1858.86     1836.35    249.88 o 
   6   2  20     1812.91     2311.70    425.96 o 
   7   2  20      964.22     1118.89    227.90 o 
   8   2  20      604.97      711.21    204.41 o 
   9   2  20      204.37      257.70    170.78 o 
  10   2  20      182.48      202.02    241.57 o 
 -16   3  20      795.85      800.82    397.91 o 
 -15   3  20     1363.58     1907.43    359.47 o 
 -14   3  20     2555.47     3376.83    369.93 o 
 -13   3  20     2972.66     3070.25    360.50 o 
 -12   3  20     4726.59     4484.62    340.19 o 
 -11   3  20     7192.11     6599.96    383.25 o 
 -10   3  20     8865.16     8251.17    411.81 o 
  -9   3  20     9837.87     9153.12    464.23 o 
  -8   3  20    12399.45    11691.58    378.83 o 
  -7   3  20    10778.96    10405.45    357.57 o 
  -6   3  20     6884.98     6366.89    286.15 o 
  -5   3  20     4113.94     3970.79    239.76 o 
  -4   3  20     7420.29     7288.70    301.12 o 
  -3   3  20     8366.97     8226.16    317.89 o 
  -2   3  20     3314.96     3376.79    224.05 o 
  -1   3  20     1144.13     1303.37    155.40 o 
   0   3  20      444.50      315.61    153.62 o 
   1   3  20       74.65     -133.04    111.99 o 
   2   3  20        3.88      -38.58    115.53 o 
   3   3  20      372.13      342.68    165.98 o 
   4   3  20      995.99      735.10    195.31 o 
   5   3  20     2050.36     2132.66    430.46 o 
   6   3  20     2160.85     1748.72    259.23 o 
   7   3  20     3233.16     3652.84    409.38 o 
   8   3  20     4030.53     3960.07    332.63 o 
   9   3  20     3251.29     3656.69    508.09 o 
 -15   4  20       71.93       76.58    213.29 o 
 -14   4  20      212.76      -20.00    255.81 o 
 -13   4  20      148.96     -110.18    179.78 o 
 -12   4  20       93.46      -60.06    173.68 o 
 -11   4  20       17.86       27.78    176.71 o 
 -10   4  20       68.18       -5.29    158.57 o 
  -9   4  20      114.02       67.53    176.54 o 
  -8   4  20        0.81     -148.11    165.59 o 
  -7   4  20        6.96     -131.15    144.25 o 
  -6   4  20        2.96      -47.42    123.01 o 
  -5   4  20      259.04       33.42    129.38 o 
  -4   4  20        2.52      -93.23    121.54 o 
  -3   4  20      302.36      144.61    128.41 o 
  -2   4  20      612.96      757.75    189.44 o 
  -1   4  20      464.29      609.82    158.32 o 
   0   4  20      339.24      300.84    110.55 o 
   1   4  20       42.97      153.23    106.99 o 
   2   4  20       23.64      197.05    124.79 o 
   3   4  20      139.31      301.99    135.76 o 
   4   4  20       37.02      103.76    127.59 o 
   5   4  20       45.71      -52.34    118.63 o 
   6   4  20      362.02      463.61    157.43 o 
   7   4  20      222.95      110.75    235.91 o 
   8   4  20       90.00       59.04    219.38 o 
 -13   5  20     1653.68     1395.88    291.24 o 
 -12   5  20     2314.64     2413.73    334.31 o 
 -11   5  20     2174.76     2257.80    318.64 o 
 -10   5  20     2628.51     3248.36    356.70 o 
  -9   5  20     2631.43     2876.45    333.07 o 
  -8   5  20     2477.14     2902.26    367.93 o 
  -7   5  20     2487.04     2447.27    304.46 o 
  -6   5  20     2506.41     2519.30    250.91 o 
  -5   5  20     4289.72     4053.77    269.74 o 
  -4   5  20     2093.13     1990.32    251.06 o 
  -3   5  20      616.12      647.74    172.93 o 
  -2   5  20      953.24      717.96    178.75 o 
  -1   5  20      703.79      638.35    170.94 o 
   0   5  20      364.28      288.53    123.08 o 
   1   5  20       54.56       34.68    122.02 o 
   2   5  20       13.74      -28.75    117.51 o 
   3   5  20      166.37      -79.81    121.86 o 
   4   5  20      331.98      159.21    140.53 o 
   5   5  20      281.85      200.76    142.39 o 
   6   5  20      673.34      490.04    202.47 o 
 -10   6  20      332.11      -83.48    186.25 o 
  -9   6  20      176.22      -19.30    205.91 o 
  -8   6  20       68.60        6.05    184.36 o 
  -7   6  20      684.49      137.69    195.68 o 
  -6   6  20      846.92      485.09    212.15 o 
  -5   6  20     1923.28     1607.30    278.09 o 
  -4   6  20     1827.93     1673.26    219.83 o 
  -3   6  20     2103.73     1983.79    312.88 o 
  -2   6  20     3503.95     3533.33    293.26 o 
  -1   6  20     3812.33     3444.54    328.97 o 
   0   6  20     4111.71     4158.43    268.57 o 
   1   6  20     3789.76     3840.55    264.38 o 
   2   6  20     3211.56     3058.10    265.72 o 
 -17   1  21      479.02      -40.19    351.06 o 
 -16   1  21      726.68      243.91    238.08 o 
 -15   1  21     1444.45     1372.39    277.93 o 
 -14   1  21     2436.33     2534.47    331.14 o 
 -13   1  21     2917.94     2617.09    249.02 o 
 -12   1  21     7326.04     7477.38    325.07 o 
 -11   1  21     7606.06     7505.88    270.04 o 
 -10   1  21     6668.53     6442.18    256.80 o 
  -9   1  21     7649.93     7550.80    267.16 o 
  -8   1  21     6066.22     5937.82    241.62 o 
  -7   1  21     5017.72     5470.70    322.65 o 
  -6   1  21     4432.55     4397.64    247.73 o 
  -5   1  21     4641.61     4238.07    248.66 o 
  -4   1  21     3341.27     3308.90    226.46 o 
  -3   1  21     2688.37     2913.57    234.67 o 
  -2   1  21     1952.52     1817.22    199.82 o 
  -1   1  21      402.49      323.82    133.19 o 
   0   1  21      122.13      -32.02    132.66 o 
   1   1  21        8.70        2.67    134.10 o 
   2   1  21      210.46      142.15    147.10 o 
   3   1  21      731.06      443.98    175.10 o 
   4   1  21     1160.73     1136.03    215.96 o 
   5   1  21     2408.57     2675.24    291.03 o 
   6   1  21     2370.64     2604.44    292.81 o 
   7   1  21     2639.03     2762.87    299.69 o 
   8   1  21     3211.89     3775.23    327.97 o 
   9   1  21     3194.66     3887.30    369.19 o 
 -17   2  21     2890.15     3248.04    550.38 o 
 -16   2  21     3342.23     3034.50    546.82 o 
 -15   2  21     1284.55     1016.83    252.74 o 
 -14   2  21     1268.24      993.78    211.54 o 
 -13   2  21     1973.60     2180.16    301.79 o 
 -12   2  21      959.19      604.77    175.81 o 
 -11   2  21      507.19      483.05    200.89 o 
 -10   2  21      340.70      329.09    150.06 o 
  -9   2  21       69.55     -118.82    115.61 o 
  -8   2  21      283.87      181.70    134.70 o 
  -7   2  21      509.97      253.60    142.72 o 
  -6   2  21     1948.04     1713.29    194.06 o 
  -5   2  21     4237.35     3747.13    263.50 o 
  -4   2  21     4961.11     5285.75    269.33 o 
  -3   2  21     6839.69     6003.73    278.53 o 
  -2   2  21     7515.73     7270.68    303.15 o 
  -1   2  21     7368.52     7675.78    308.20 o 
   0   2  21     5290.17     5706.21    276.88 o 
   1   2  21     4474.68     4291.93    304.11 o 
   2   2  21     5153.16     5553.01    558.65 o 
   3   2  21     2937.77     3173.74    291.64 o 
   4   2  21     3683.76     3574.58    305.65 o 
   5   2  21     3587.57     3974.01    348.46 o 
   6   2  21     1907.23     2478.18    512.12 o 
   7   2  21      702.19      660.23    217.55 o 
   8   2  21      355.24      330.64    177.48 o 
   9   2  21      248.86      185.04    224.10 o 
 -16   3  21      149.09      -97.80    216.47 o 
 -15   3  21      157.95     -293.43    195.62 o 
 -14   3  21      308.67      191.94    211.47 o 
 -13   3  21      401.97      239.53    217.36 o 
 -12   3  21        5.29     -117.75    183.09 o 
 -11   3  21       48.61      211.42    198.52 o 
 -10   3  21      238.83      224.51    188.69 o 
  -9   3  21      381.90      371.99    142.14 o 
  -8   3  21      374.72      548.11    156.76 o 
  -7   3  21      499.18      629.23    163.37 o 
  -6   3  21      850.87      738.50    160.21 o 
  -5   3  21      168.46      198.15    135.84 o 
  -4   3  21      311.93      264.88    132.73 o 
  -3   3  21      202.99       66.96    123.80 o 
  -2   3  21       27.95        6.97    120.65 o 
  -1   3  21      391.20      326.82    147.10 o 
   0   3  21       84.64      -91.80    117.85 o 
   1   3  21       57.62        1.76    127.12 o 
   2   3  21        8.72     -106.84    111.56 o 
   3   3  21       69.65      229.21    155.83 o 
   4   3  21      158.88      133.80    163.08 o 
   5   3  21        1.49      177.67    158.39 o 
   6   3  21      200.94      279.48    178.97 o 
   7   3  21      290.31      629.41    214.91 o 
   8   3  21      203.08      173.34    231.10 o 
 -14   4  21     1921.27     2027.91    508.02 o 
 -13   4  21      921.52      510.05    253.41 o 
 -12   4  21      801.31      856.39    244.55 o 
 -11   4  21      610.22      466.39    226.80 o 
 -10   4  21       43.03     -134.03    163.17 o 
  -9   4  21       60.65     -217.46    161.17 o 
  -8   4  21       80.92     -199.78    184.02 o 
  -7   4  21      714.59      460.50    155.99 o 
  -6   4  21     1249.92     1138.82    194.42 o 
  -5   4  21     1604.81     1492.11    224.17 o 
  -4   4  21     3329.07     2893.04    244.57 o 
  -3   4  21     4697.12     4326.58    261.37 o 
  -2   4  21     4548.00     4693.99    270.55 o 
  -1   4  21     5821.04     5625.84    268.81 o 
   0   4  21     5897.29     5835.23    293.42 o 
   1   4  21     6408.78     6363.71    397.94 o 
   2   4  21     6329.17     6355.58    527.03 o 
   3   4  21     5675.84     5740.48    372.68 o 
   4   4  21     4491.63     4966.54    436.91 o 
   5   4  21     2885.06     2954.37    319.82 o 
   6   4  21     2072.93     2043.43    316.16 o 
 -12   5  21     1520.76     1385.36    285.78 o 
 -11   5  21     2083.00     2241.54    320.67 o 
 -10   5  21     2278.40     2425.65    318.04 o 
  -9   5  21     2578.25     2643.25    426.97 o 
  -8   5  21     1401.42     1703.79    593.94 o 
  -7   5  21      891.25      888.59    227.80 o 
  -6   5  21     1416.99     1709.90    422.99 o 
  -5   5  21     1377.54     1470.14    207.96 o 
  -4   5  21     1383.55     1112.17    196.09 o 
  -3   5  21     1038.35      854.12    188.74 o 
  -2   5  21      725.74      649.47    259.75 o 
  -1   5  21      541.60      404.08    125.16 o 
   0   5  21      128.79       74.32    145.61 o 
   1   5  21        7.71      -97.61    112.60 o 
   2   5  21      186.65       53.06    132.32 o 
   3   5  21      493.35      381.26    161.31 o 
   4   5  21      638.90      558.65    167.21 o 
  -8   6  21        6.29     -250.17    166.78 o 
  -7   6  21       68.87     -222.49    177.76 o 
  -6   6  21      235.96     -106.80    183.45 o 
  -5   6  21      315.47       67.85    195.48 o 
  -4   6  21      521.76      489.63    167.50 o 
  -3   6  21      368.87      383.53    219.97 o 
  -2   6  21      450.54      605.62    274.55 o 
  -1   6  21      976.19     1129.06    185.98 o 
   0   6  21     1084.64     1505.56    211.07 o 
   1   6  21     1018.88     1268.88    209.21 o 
 -17   0  22     2523.98     1944.32    475.41 o 
 -16   0  22     2000.44     1339.14    433.96 o 
 -15   0  22      692.36      480.22    331.38 o 
 -14   0  22      633.59      655.43    370.94 o 
 -13   0  22     1590.16      987.69    238.48 o 
 -12   0  22        9.03     -194.55    155.97 o 
 -11   0  22        2.22     -213.57    160.42 o 
 -10   0  22      109.10       31.73    167.46 o 
  -9   0  22      705.61      554.37    195.48 o 
  -8   0  22     1042.77      819.13    309.50 o 
  -7   0  22     3621.44     3884.84    298.19 o 
  -6   0  22     9023.62     8765.46    403.72 o 
  -5   0  22     6726.72     6610.29    358.03 o 
  -4   0  22     4154.46     4232.57    300.55 o 
  -3   0  22     4952.53     5307.40    450.73 o 
  -2   0  22     5885.95     5278.09    452.40 o 
  -1   0  22     6974.63     6125.53    491.13 o 
   0   0  22    10743.82    11043.12    642.49 o 
   1   0  22     4293.65     3549.29    393.99 o 
   2   0  22     2072.02     2638.42    404.67 o 
   3   0  22     2826.35     3163.04    382.48 o 
   4   0  22     4642.11     3916.28    413.67 o 
   5   0  22     3657.84     3685.37    478.78 o 
   6   0  22     1967.39     1807.01    378.90 o 
   7   0  22     1065.56      864.99    324.05 o 
   8   0  22      539.20      288.04    276.32 o 
   9   0  22       31.90      -32.66    218.96 o 
 -16   1  22      449.75      125.21    220.33 o 
 -15   1  22      222.94      -97.99    236.45 o 
 -14   1  22      433.36      134.11    159.93 o 
 -13   1  22     1146.08      770.52    190.59 o 
 -12   1  22      483.29      489.84    169.95 o 
 -11   1  22      149.27      117.71    116.36 o 
 -10   1  22     1193.02     1412.13    163.59 o 
  -9   1  22     2226.81     2989.94    211.46 o 
  -8   1  22     2494.12     2450.43    193.78 o 
  -7   1  22     1599.83     1644.55    174.27 o 
  -6   1  22     1446.36     1649.94    197.85 o 
  -5   1  22     1456.44     1936.14    215.55 o 
  -4   1  22     1744.20     1740.50    202.44 o 
  -3   1  22     1038.48     1212.19    179.16 o 
  -2   1  22     1564.82     1890.15    211.75 o 
  -1   1  22      129.62       78.27    137.28 o 
   0   1  22      780.97     1036.31    205.57 o 
   1   1  22      366.13      226.33    157.79 o 
   2   1  22      146.87      197.28    157.40 o 
   3   1  22       80.06       95.71    146.14 o 
   4   1  22     1101.72      942.83    208.86 o 
   5   1  22     1787.89     2324.64    419.47 o 
   6   1  22     1901.27     2275.52    446.58 o 
   7   1  22     1250.39     1896.32    275.89 o 
   8   1  22      817.12      910.52    220.95 o 
 -16   2  22     1444.68     1393.57    464.94 o 
 -15   2  22     2530.15     2714.91    343.26 o 
 -14   2  22     1265.72     1002.56    205.43 o 
 -13   2  22       74.20      -27.15    161.21 o 
 -12   2  22      586.00      183.65    209.58 o 
 -11   2  22       94.84     -214.56    143.04 o 
 -10   2  22       27.40     -182.18    121.45 o 
  -9   2  22      194.22      139.40    132.64 o 
  -8   2  22      593.78      389.36    144.40 o 
  -7   2  22      318.92       -3.76    118.90 o 
  -6   2  22       75.61       25.06    140.20 o 
  -5   2  22     1157.81     1153.69    184.02 o 
  -4   2  22     2834.14     2958.35    229.58 o 
  -3   2  22     4417.86     4252.18    246.60 o 
  -2   2  22     5105.71     5275.35    273.67 o 
  -1   2  22     3483.38     3999.51    242.42 o 
   0   2  22     2537.77     2874.92    236.70 o 
   1   2  22     3176.58     3875.00    296.22 o 
   2   2  22     3343.03     3517.25    284.73 o 
   3   2  22     2520.80     3206.19    424.56 o 
   4   2  22      706.50      795.55    208.56 o 
   5   2  22      943.07     1060.87    229.96 o 
   6   2  22      877.14      821.83    216.50 o 
   7   2  22      537.11      747.88    220.18 o 
   8   2  22      135.37      138.12    172.40 o 
 -15   3  22     1879.88     1881.07    323.77 o 
 -14   3  22     2635.29     3089.50    363.82 o 
 -13   3  22     3741.64     3967.64    354.28 o 
 -12   3  22     4728.81     4251.23    353.99 o 
 -11   3  22     8061.17     7668.15    422.68 o 
 -10   3  22     7605.62     7426.08    455.02 o 
  -9   3  22     7629.09     7298.70    407.08 o 
  -8   3  22     6433.20     6285.03    472.56 o 
  -7   3  22     5536.44     5148.52    279.24 o 
  -6   3  22     4120.76     3828.15    264.23 o 
  -5   3  22     3487.83     3285.65    248.10 o 
  -4   3  22     3098.14     2969.77    243.33 o 
  -3   3  22     2086.06     1763.42    281.86 o 
  -2   3  22      890.11      861.60    174.53 o 
  -1   3  22      518.65      270.76    150.31 o 
   0   3  22       26.57      -68.09    111.28 o 
   1   3  22      454.33      425.19    159.88 o 
   2   3  22      518.76      467.15    190.66 o 
   3   3  22     1421.41     1224.84    235.04 o 
   4   3  22     1863.12     1993.62    275.50 o 
   5   3  22     1905.75     1902.41    277.48 o 
   6   3  22     2895.03     3429.09    358.04 o 
   7   3  22     3736.09     4577.11    379.81 o 
 -13   4  22       49.87     -216.64    211.55 o 
 -12   4  22        2.24     -221.76    147.84 o 
 -11   4  22        5.13     -260.43    173.62 o 
 -10   4  22      201.58       38.70    178.50 o 
  -9   4  22      248.76       53.98    181.50 o 
  -8   4  22      140.42        3.80    169.01 o 
  -7   4  22       16.17      -79.16    120.87 o 
  -6   4  22        7.15       12.76    131.83 o 
  -5   4  22      134.19       82.32    139.55 o 
  -4   4  22      179.98      138.63    141.75 o 
  -3   4  22      588.45      605.80    165.39 o 
  -2   4  22      779.30      602.38    179.48 o 
  -1   4  22      491.82      762.25    178.44 o 
   0   4  22      365.25      372.69    152.01 o 
   1   4  22       53.17      113.74    181.50 o 
   2   4  22       10.05      165.71    168.86 o 
   3   4  22        3.37       17.65    156.29 o 
   4   4  22        2.58      133.04    175.07 o 
   5   4  22      177.13       -3.00    158.37 o 
 -11   5  22     2351.70     2872.04    463.39 o 
 -10   5  22     2545.69     2816.34    355.42 o 
  -9   5  22     1600.90     1360.03    272.92 o 
  -8   5  22     3019.30     2742.00    325.35 o 
  -7   5  22     2863.26     2628.66    345.63 o 
  -6   5  22     1941.79     1848.93    232.72 o 
  -5   5  22     1311.77     1144.49    201.26 o 
  -4   5  22      415.24      295.71    163.39 o 
  -3   5  22      175.84      -35.82    137.72 o 
  -2   5  22       82.75     -157.85    130.11 o 
  -1   5  22        6.32     -161.99    107.99 o 
   0   5  22       15.34     -225.48    150.32 o 
   1   5  22       52.26      -70.28    160.20 o 
   2   5  22      290.89       61.70    172.10 o 
   3   5  22      577.99      915.43    243.27 o 
  -5   6  22     1783.37     1547.45    542.08 o 
  -4   6  22     2689.91     2302.26    261.97 o 
  -3   6  22     3345.40     3571.41    394.78 o 
 -16   1  23     1008.30      382.81    262.79 o 
 -15   1  23     2972.97     2381.43    478.09 o 
 -14   1  23     2960.89     2911.31    277.00 o 
 -13   1  23     2971.88     3145.70    278.53 o 
 -12   1  23     6028.75     5702.85    637.08 o 
 -11   1  23     6079.94     5713.47    258.43 o 
 -10   1  23     5709.35     5402.59    252.56 o 
  -9   1  23     5708.67     5944.96    256.01 o 
  -8   1  23     4904.60     5118.44    241.97 o 
  -7   1  23     3297.36     3426.95    272.40 o 
  -6   1  23     2241.23     2452.43    230.37 o 
  -5   1  23     1996.09     2018.80    257.73 o 
  -4   1  23     1252.09     1286.95    188.78 o 
  -3   1  23      684.55      549.03    157.25 o 
  -2   1  23       31.01      -58.65    109.74 o 
  -1   1  23       10.25       18.45    140.54 o 
   0   1  23      512.50      344.49    173.81 o 
   1   1  23      816.57      754.57    201.97 o 
   2   1  23     1067.09      916.98    216.18 o 
   3   1  23     2072.91     2132.64    456.74 o 
   4   1  23     2298.30     2748.50    310.33 o 
   5   1  23     2629.43     2489.01    296.21 o 
   6   1  23     2730.94     3266.12    336.09 o 
   7   1  23     3135.73     4115.90    379.88 o 
 -15   2  23      665.66      196.20    226.77 o 
 -14   2  23      500.95      352.48    184.37 o 
 -13   2  23      659.37       76.09    204.62 o 
 -12   2  23      540.38      408.91    227.13 o 
 -11   2  23        0.75     -110.76    175.48 o 
 -10   2  23       27.45     -134.47    127.08 o 
  -9   2  23      619.31      417.72    158.67 o 
  -8   2  23     1151.44      890.71    175.34 o 
  -7   2  23     1283.50     1156.37    187.19 o 
  -6   2  23     2591.66     2587.07    237.15 o 
  -5   2  23     3564.58     3454.74    254.85 o 
  -4   2  23     4540.28     4358.33    256.50 o 
  -3   2  23     3855.76     4184.10    257.45 o 
  -2   2  23     5556.38     5370.19    282.04 o 
  -1   2  23     7335.22     7586.37    328.10 o 
   0   2  23     3417.35     3736.23    363.32 o 
   1   2  23     4084.36     3878.87    441.93 o 
   2   2  23     4028.11     4076.76    312.10 o 
   3   2  23     2095.05     2389.74    340.98 o 
   4   2  23     2294.53     2753.28    317.65 o 
   5   2  23     1498.52     1581.55    452.59 o 
   6   2  23      587.58      621.85    203.80 o 
   7   2  23      183.88       66.57    182.23 o 
 -14   3  23      218.75       41.74    273.71 o 
 -13   3  23      638.61      473.49    251.10 o 
 -12   3  23       91.66      162.60    191.23 o 
 -11   3  23       77.43      -57.41    175.53 o 
 -10   3  23      313.62      523.62    219.25 o 
  -9   3  23      212.37       65.34    182.58 o 
  -8   3  23       75.75      -14.80    203.03 o 
  -7   3  23      271.95      265.06    155.70 o 
  -6   3  23      443.42      225.93    154.88 o 
  -5   3  23      106.99       41.98    135.26 o 
  -4   3  23       99.39     -126.87    132.54 o 
  -3   3  23       22.65     -151.44    119.89 o 
  -2   3  23       98.45      -86.97    127.02 o 
  -1   3  23        8.57      -95.46    126.18 o 
   0   3  23      119.94     -108.73    121.93 o 
   1   3  23        0.26      -60.62    125.97 o 
   2   3  23       87.07      -46.25    149.42 o 
   3   3  23       13.14      -89.51    154.97 o 
   4   3  23       42.89      -78.28    139.31 o 
   5   3  23      151.64      389.96    192.99 o 
   6   3  23      251.12      173.49    179.46 o 
 -12   4  23       12.42     -204.39    198.25 o 
 -11   4  23        1.33     -374.31    249.54 o 
 -10   4  23       84.98     -167.03    177.95 o 
  -9   4  23      275.94      -83.04    173.93 o 
  -8   4  23      939.50      762.54    243.90 o 
  -7   4  23     1567.54     1334.16    207.51 o 
  -6   4  23     1958.47     1850.61    225.35 o 
  -5   4  23     3129.84     3106.36    276.08 o 
  -4   4  23     4432.27     4334.39    272.85 o 
  -3   4  23     4954.45     4668.39    283.00 o 
  -2   4  23     4202.60     4055.99    280.78 o 
  -1   4  23     3559.22     3526.28    562.38 o 
   0   4  23     4353.43     4573.98    283.92 o 
   1   4  23     4676.25     4824.97    353.37 o 
   2   4  23     3446.26     3494.60    515.94 o 
   3   4  23     3066.95     3729.66    366.01 o 
   4   4  23     2396.37     2800.24    336.62 o 
  -9   5  23     1357.70     1155.54    260.94 o 
  -8   5  23      829.46      477.44    228.68 o 
  -7   5  23      392.28      268.16    184.26 o 
  -6   5  23      499.84      321.29    189.49 o 
  -5   5  23      630.87      457.39    169.47 o 
  -4   5  23      548.09      207.52    265.10 o 
  -3   5  23      317.74       39.20    146.07 o 
  -2   5  23       80.99     -198.50    135.53 o 
  -1   5  23       10.98     -189.23    126.16 o 
   0   5  23       29.89       -7.78    218.13 o 
   1   5  23      245.27      245.96    194.50 o 
 -15   0  24      231.36     -178.57    322.38 o 
 -14   0  24       48.81     -228.61    324.91 o 
 -13   0  24      124.26     -212.91    272.99 o 
 -12   0  24       40.47     -118.59    163.33 o 
 -11   0  24      572.75       77.81    184.38 o 
 -10   0  24      750.06      394.40    201.79 o 
  -9   0  24     1265.90     1250.67    247.03 o 
  -8   0  24     3551.95     3727.95    315.00 o 
  -7   0  24     4448.61     4222.19    322.61 o 
  -6   0  24     3609.91     3686.13    318.42 o 
  -5   0  24     4816.57     4921.00    331.29 o 
  -4   0  24     8197.02     8048.60    579.69 o 
  -3   0  24    10445.36     9529.11    618.62 o 
  -2   0  24     8931.16     8841.20    604.60 o 
  -1   0  24     9444.45    10510.96    659.03 o 
   0   0  24     4711.71     5045.50    488.20 o 
   1   0  24     3794.26     3558.50    409.07 o 
   2   0  24     3396.70     3468.06    414.51 o 
   3   0  24     2897.52     3310.63    467.06 o 
   4   0  24     1180.70     1373.68    353.36 o 
   5   0  24      873.74      604.16    283.86 o 
   6   0  24      526.09      460.75    286.58 o 
 -15   1  24      533.00      248.32    253.29 o 
 -14   1  24      603.58      464.24    186.28 o 
 -13   1  24      542.26      398.63    185.64 o 
 -12   1  24      423.01      494.18    184.45 o 
 -11   1  24      451.93      440.16    145.31 o 
 -10   1  24      788.05      644.22    149.81 o 
  -9   1  24     1360.97     1318.57    213.11 o 
  -8   1  24     1468.42     1708.07    267.14 o 
  -7   1  24     1189.34     1033.40    233.20 o 
  -6   1  24        5.93      -49.14    123.58 o 
  -5   1  24      147.65      -11.02    128.94 o 
  -4   1  24      191.12      177.12    144.99 o 
  -3   1  24      121.98      -59.14    126.34 o 
  -2   1  24        2.06       21.55    150.07 o 
  -1   1  24       85.02     -175.69    134.63 o 
   0   1  24      322.75      115.00    164.36 o 
   1   1  24       63.95      -96.89    139.58 o 
   2   1  24       58.19      102.30    167.69 o 
   3   1  24      585.66      666.11    201.15 o 
   4   1  24      665.86     1128.30    233.18 o 
   5   1  24      573.99      812.06    212.99 o 
   6   1  24      684.10     1037.48    237.02 o 
 -14   2  24      411.60      224.14    231.01 o 
 -13   2  24       25.54     -337.10    325.64 o 
 -12   2  24       16.80     -146.35    170.40 o 
 -11   2  24        0.70     -216.60    144.40 o 
 -10   2  24      146.62       60.68    135.63 o 
  -9   2  24      366.35      147.86    145.26 o 
  -8   2  24      481.52      588.04    178.12 o 
  -7   2  24      904.36      826.33    178.35 o 
  -6   2  24     2344.31     2577.24    249.25 o 
  -5   2  24     3199.25     3427.92    260.16 o 
  -4   2  24     2257.52     2659.43    243.62 o 
  -3   2  24     2365.45     2772.74    248.63 o 
  -2   2  24     2523.52     3066.99    261.52 o 
  -1   2  24     1696.32     2146.35    228.48 o 
   0   2  24     3333.37     3254.62    396.71 o 
   1   2  24     1433.53     1740.76    271.69 o 
   2   2  24      854.73      936.52    218.87 o 
   3   2  24      739.37      799.62    218.08 o 
   4   2  24      784.11      891.37    232.40 o 
   5   2  24      491.46      660.91    222.26 o 
 -13   3  24     4560.17     4828.50    589.11 o 
 -12   3  24     4092.62     4049.47    374.22 o 
 -11   3  24     6035.56     5594.69    400.81 o 
 -10   3  24     5573.75     5237.46    371.51 o 
  -9   3  24     3357.12     3370.27    316.33 o 
  -8   3  24     2101.61     1865.44    224.63 o 
  -7   3  24     1610.75     1489.67    216.20 o 
  -6   3  24     2045.96     1990.47    232.54 o 
  -5   3  24     1727.38     1356.15    330.87 o 
  -4   3  24      598.49      456.25    155.82 o 
  -3   3  24      276.10       84.93    137.35 o 
  -2   3  24      264.27      143.57    154.09 o 
  -1   3  24        3.39     -130.02    132.78 o 
   0   3  24      478.52      370.98    154.80 o 
   1   3  24     1479.46     1744.99    272.93 o 
   2   3  24     1573.84     1405.29    256.30 o 
   3   3  24     1918.90     1706.85    269.42 o 
   4   3  24     2145.48     1982.13    290.01 o 
 -11   4  24       84.62     -289.53    193.02 o 
 -10   4  24      124.81     -266.02    177.35 o 
  -9   4  24       32.96     -103.29    193.01 o 
  -8   4  24      143.55     -334.85    289.11 o 
  -7   4  24      139.97     -108.04    134.13 o 
  -6   4  24      251.28      234.15    154.54 o 
  -5   4  24      554.15      454.15    165.77 o 
  -4   4  24      573.42      551.51    159.56 o 
  -3   4  24      711.57      586.88    163.91 o 
  -2   4  24      740.17      751.64    181.96 o 
  -1   4  24      410.04      246.20    156.17 o 
   0   4  24      556.38      763.86    191.15 o 
   1   4  24       22.46      280.61    181.93 o 
   2   4  24       21.73       80.13    159.12 o 
  -7   5  24     1826.43     1698.46    293.53 o 
  -6   5  24      860.94      527.17    463.27 o 
  -5   5  24      450.52      142.96    159.81 o 
  -4   5  24      129.61     -202.11    134.74 o 
  -3   5  24       25.94     -152.40    143.22 o 
  -2   5  24       38.80     -185.23    132.40 o 
 -14   1  25     3271.44     3042.49    352.74 o 
 -13   1  25     3056.56     3081.15    290.46 o 
 -12   1  25     3537.42     3277.79    290.49 o 
 -11   1  25     3781.85     3773.02    331.18 o 
 -10   1  25     3711.76     3716.88    236.61 o 
  -9   1  25     2990.84     3036.11    273.02 o 
  -8   1  25     1735.30     1631.20    275.17 o 
  -7   1  25     1243.22      973.07    192.38 o 
  -6   1  25     1095.95      978.20    198.09 o 
  -5   1  25      639.94      615.17    169.11 o 
  -4   1  25      306.31      315.39    150.73 o 
  -3   1  25        0.40      -74.43    146.02 o 
  -2   1  25       65.91     -115.14    146.88 o 
  -1   1  25      444.86      394.45    184.77 o 
   0   1  25     1643.13     1897.14    274.85 o 
   1   1  25     1774.43     2110.62    288.35 o 
   2   1  25     2471.84     2748.73    317.40 o 
   3   1  25     2773.26     3074.23    338.47 o 
   4   1  25     2864.94     3331.08    351.72 o 
   5   1  25     2985.79     3665.72    405.82 o 
 -13   2  25       50.89     -224.92    149.95 o 
 -12   2  25      130.19     -104.88    183.42 o 
 -11   2  25        5.24     -237.95    158.63 o 
 -10   2  25      172.45     -154.37    136.16 o 
  -9   2  25      697.63      174.27    158.74 o 
  -8   2  25     2201.30     2222.63    294.37 o 
  -7   2  25     4054.53     4093.05    275.59 o 
  -6   2  25     2783.28     3081.01    273.60 o 
  -5   2  25     2556.24     2807.73    259.57 o 
  -4   2  25     2694.77     2678.38    248.45 o 
  -3   2  25     3306.81     3751.37    261.88 o 
  -2   2  25     4888.11     5075.27    288.01 o 
  -1   2  25     3581.60     4026.00    341.99 o 
   0   2  25     2783.25     2944.34    323.07 o 
   1   2  25     1609.42     1932.20    278.80 o 
   2   2  25     1458.35     1326.21    259.37 o 
   3   2  25     1324.32     1414.08    258.76 o 
   4   2  25      810.18      731.14    226.33 o 
 -12   3  25      280.06      225.62    216.66 o 
 -11   3  25       41.46      -68.64    355.78 o 
 -10   3  25       82.97      -22.94    178.19 o 
  -9   3  25      169.51     -135.81    172.26 o 
  -8   3  25      379.64      205.75    156.99 o 
  -7   3  25      376.35      313.26    158.94 o 
  -6   3  25       77.77     -170.43    126.90 o 
  -5   3  25        4.98     -187.68    125.12 o 
  -4   3  25        0.64     -201.12    134.35 o 
  -3   3  25       47.73      -94.66    124.48 o 
  -2   3  25       15.27     -192.13    128.08 o 
  -1   3  25       13.20       49.67    143.24 o 
   0   3  25       87.60       -6.21    127.63 o 
   1   3  25        1.55      -27.07    161.10 o 
   2   3  25       10.56      -39.54    169.23 o 
   3   3  25       20.43       21.01    173.22 o 
  -9   4  25     1851.90     1211.95    277.65 o 
  -8   4  25     1640.22     1680.04    282.53 o 
  -7   4  25     1813.45     1455.82    225.06 o 
  -6   4  25     3022.37     2614.09    256.73 o 
  -5   4  25     4010.12     3976.38    362.04 o 
  -4   4  25     4647.30     4550.35    296.58 o 
  -3   4  25     3264.52     3506.35    416.26 o 
  -2   4  25     2740.20     3055.66    277.32 o 
  -1   4  25     2810.07     3068.65    277.86 o 
   0   4  25     2296.73     2461.14    262.53 o 
 -13   0  26      199.91     -209.35    320.07 o 
 -12   0  26      458.87      334.03    225.70 o 
 -11   0  26      888.12      742.85    232.77 o 
 -10   0  26     1386.71     1206.38    251.68 o 
  -9   0  26     2300.56     2128.93    297.09 o 
  -8   0  26     4189.54     4588.16    388.86 o 
  -7   0  26     3748.60     3833.44    334.95 o 
  -6   0  26     5917.55     5981.29    525.46 o 
  -5   0  26     6002.96     6654.34    562.31 o 
  -4   0  26     6337.44     5915.97    531.54 o 
  -3   0  26     7165.77     6150.86    542.42 o 
  -2   0  26     5485.20     5713.53    520.65 o 
  -1   0  26     4199.42     4546.00    489.04 o 
   0   0  26     2967.41     2846.51    466.22 o 
   1   0  26     1789.18     2256.56    409.69 o 
   2   0  26     1920.75     1898.50    405.91 o 
   3   0  26     1206.75     1045.23    336.82 o 
 -13   1  26      330.96       67.00    177.67 o 
 -12   1  26      428.93      247.47    176.32 o 
 -11   1  26      718.13      653.12    164.18 o 
 -10   1  26      644.56      846.21    199.82 o 
  -9   1  26       70.91     -188.30    125.53 o 
  -8   1  26       13.79     -199.10    135.43 o 
  -7   1  26       99.23      -84.19    138.61 o 
  -6   1  26       31.19      -84.62    151.74 o 
  -5   1  26       20.47      -28.87    137.21 o 
  -4   1  26       17.22     -106.87    131.48 o 
  -3   1  26       47.94     -123.48    149.52 o 
  -2   1  26        9.83      -31.22    163.92 o 
  -1   1  26        5.59     -177.39    143.81 o 
   0   1  26       37.56       96.27    195.94 o 
   1   1  26      437.52      407.48    194.42 o 
   2   1  26      726.98      744.75    222.28 o 
   3   1  26      472.63      259.23    189.63 o 
 -12   2  26      125.06     -128.79    279.17 o 
 -11   2  26      283.69      -64.29    192.91 o 
 -10   2  26      536.63      268.89    172.88 o 
  -9   2  26      494.47      363.74    169.89 o 
  -8   2  26      484.53      483.38    175.83 o 
  -7   2  26     1435.00     1664.21    222.30 o 
  -6   2  26     1611.47     1688.52    223.19 o 
  -5   2  26     1524.65     1312.06    216.05 o 
  -4   2  26     1683.24     1703.89    226.46 o 
  -3   2  26     1845.38     2056.35    230.46 o 
  -2   2  26     1318.34     1497.38    213.16 o 
  -1   2  26     1609.50     1418.82    256.14 o 
   0   2  26     1643.42     2212.94    299.80 o 
   1   2  26     1000.13     1258.03    259.73 o 
   2   2  26      589.25      477.71    206.90 o 
 -10   3  26     3282.75     3483.58    586.49 o 
  -9   3  26     2867.27     2239.50    348.30 o 
  -8   3  26     1666.67     1395.18    225.82 o 
  -7   3  26      543.23      324.04    167.79 o 
  -6   3  26      213.37      122.24    144.52 o 
  -5   3  26      180.38       13.30    141.88 o 
  -4   3  26        5.20     -191.30    127.53 o 
  -3   3  26        1.23     -195.87    130.58 o 
  -2   3  26      308.71      195.82    161.67 o 
  -1   3  26     1030.64      938.99    195.54 o 
   0   3  26     1221.36     1160.79    257.86 o 
   1   3  26     1952.02     1822.53    295.85 o 
  -5   4  26      178.61      115.64    154.07 o 
  -4   4  26      292.69      269.73    170.16 o 
 -11   1  27     2191.76     2384.79    261.54 o 
 -10   1  27     2260.54     2232.19    252.08 o 
  -9   1  27     1914.86     1786.82    236.24 o 
  -8   1  27      912.26      758.11    189.98 o 
  -7   1  27      271.86      187.56    161.29 o 
  -6   1  27      100.18       29.68    147.12 o 
  -5   1  27        5.91     -189.10    126.07 o 
  -4   1  27       96.89     -209.14    147.43 o 
  -3   1  27      221.58       60.47    171.52 o 
  -2   1  27      527.40      466.27    196.85 o 
  -1   1  27     1116.43      678.45    220.43 o 
   0   1  27     1630.85     1477.44    318.30 o 
   1   1  27     2286.61     2759.17    356.00 o 
 -10   2  27      922.29      607.02    242.51 o 
  -9   2  27     1411.67     1305.00    220.30 o 
  -8   2  27     1344.57     1178.38    214.01 o 
  -7   2  27     1505.43     1560.51    297.35 o 
  -6   2  27     1601.30     1383.08    209.55 o 
  -5   2  27     1958.15     2074.39    239.26 o 
  -4   2  27     2266.72     2779.20    271.45 o 
  -3   2  27     2942.84     3635.00    291.98 o 
  -2   2  27     2315.64     2529.64    313.61 o 
  -1   2  27     1894.38     1944.65    297.07 o 
   0   2  27     1475.32     1375.77    255.51 o 
  -7   3  27       87.99       65.78    143.16 o 
  -6   3  27        6.64     -285.34    191.87 o 
  -5   3  27        0.65     -199.67    133.11 o 
  -4   3  27       28.02      -96.94    129.57 o 
  -3   3  27       14.62     -195.80    130.54 o 
  -9   0  28     3366.76     3479.41    361.78 o 
  -8   0  28     2717.81     2971.91    476.27 o 
  -7   0  28     2825.24     3279.02    516.67 o 
  -6   0  28     4369.62     4114.11    538.65 o 
  -5   0  28     4460.81     4726.46    507.25 o 
  -4   0  28     4072.71     4512.29    511.44 o 
  -3   0  28     3658.74     3330.10    500.97 o 
  -2   0  28     2690.82     3097.52    485.27 o 
  -1   0  28     1559.24     1823.76    405.49 o 
  -9   1  28      109.33       13.89    171.41 o 
  -8   1  28        5.83      -81.82    141.03 o 
  -7   1  28       19.51     -143.57    135.16 o 
  -6   1  28        9.67     -201.15    145.87 o 
  -5   1  28      134.45     -168.46    157.19 o 
  -4   1  28      113.40       52.78    163.80 o 
  -3   1  28       86.03       74.31    163.38 o 
  -2   1  28      197.00      -11.66    182.55 o 
  -6   2  28     1535.66     1263.52    218.93 o 
  -5   2  28     1212.01     1409.54    224.11 o 
  -4   2  28     1361.21     1484.36    257.05 o 
                                                 
